# Supplementary material for: catena-Poly[[tetra­kis­(hexa­methyl­phospho­ramide-κO)bis­(nitrato-κ2 O,O′)samarium(III)] [silver(I)-di-μ-sulfido-tungstate(VI)-di-μ-sulfido]]
Source: Acta Crystallogr Sect E Struct Rep Online. 2011 Sep 14;67(Pt 10):m1365. doi: 10.1107/S1600536811035574 (PMC3201561; doi:10.1107/S1600536811035574)
Supplement: Supplementary file 2 [file e-67-m1365-Isup2.hkl]

# 
# h,k,l, Fc-squared, Fo-squared, sigma(Fo-squared) and status flag 
# 
data_I
_shelx_title ' s in P1                     New: P21/c' 
_shelx_refln_list_code          4 
_shelx_F_calc_maximum      532.41 
_exptl_crystal_F_000      2803.29 
_reflns_d_resolution_high  0.8300 
 
loop_ 
 _symmetry_equiv_pos_as_xyz 
 'x, y, z' 
 '-x, y+1/2, -z+1/2' 
 '-x, -y, -z' 
 'x, -y-1/2, z-1/2' 
 
_cell_length_a    15.8170 
_cell_length_b    29.7680 
_cell_length_c    11.3720 
_cell_angle_alpha  90.000 
_cell_angle_beta   91.030 
_cell_angle_gamma  90.000 
 
_shelx_F_squared_multiplier     1.000 
 
loop_ 
 _refln_index_h 
 _refln_index_k 
 _refln_index_l 
 _refln_F_squared_calc 
 _refln_F_squared_meas 
 _refln_F_squared_sigma 
 _refln_observed_status 
   3   0   0    34206.13    35840.70    608.67 o 
   5   0   0    38148.50    32424.48    575.87 o 
   6   0   0    98987.98   100184.59   2260.68 o 
   7   0   0    89957.22    83410.36    549.15 o 
   8   0   0     5236.49     5317.83    187.41 o 
   9   0   0    39671.74    45779.14    601.62 o 
  10   0   0    12481.17    11826.71    354.73 o 
  11   0   0    11221.08    12295.50    382.50 o 
  12   0   0    36422.82    35481.30    584.94 o 
  13   0   0    15190.45    15154.75    605.58 o 
  14   0   0     5923.92     5928.40    423.11 o 
  15   0   0    17582.07    17561.03    809.10 o 
  16   0   0    22640.05    21538.35    720.16 o 
  17   0   0    34356.02    34649.97   1250.25 o 
  18   0   0     3599.42     2553.09    747.16 o 
  19   0   0    27904.14    29131.15   1124.32 o 
   3   1   0    29623.71    31440.68   1019.36 o 
   4   1   0   144088.56   141598.98    845.56 o 
   5   1   0     2431.80     2076.91     86.97 o 
   6   1   0   110500.96   118352.97    813.74 o 
   7   1   0     7319.66     8324.77    199.47 o 
   8   1   0   200356.34   201532.25   2571.81 o 
   9   1   0    58281.46    62620.92    574.75 o 
  10   1   0   108002.89   112736.96   1210.31 o 
  11   1   0    36604.54    35788.74    356.28 o 
  12   1   0    14650.17    13696.01    250.99 o 
  13   1   0    50895.89    51507.55    899.72 o 
  14   1   0    12184.12    11236.24    406.78 o 
  15   1   0    21885.19    22546.01    510.39 o 
  16   1   0     1517.97     1432.73    301.24 o 
  17   1   0    17426.85    18604.52    513.86 o 
  18   1   0     1585.38     1597.33    282.55 o 
  19   1   0     1866.88     1676.22    377.66 o 
   3   2   0   221697.14   225839.80   1780.90 o 
   4   2   0    21041.87    18988.45    161.36 o 
   5   2   0   240487.30   229465.36   1755.16 o 
   6   2   0       35.25      133.55     69.47 o 
   7   2   0   283456.09   279512.88   1020.12 o 
   8   2   0    12506.67    11223.02    186.42 o 
   9   2   0   161179.31   161267.17   2064.67 o 
  10   2   0    54106.02    55240.50    465.97 o 
  11   2   0    41193.83    40594.38    392.29 o 
  12   2   0    29577.43    30240.64    341.05 o 
  13   2   0    10154.39    10635.29    435.11 o 
  14   2   0    34846.73    36025.07    746.53 o 
  15   2   0       79.65      267.27     86.85 o 
  16   2   0    20596.44    21256.19    717.29 o 
  17   2   0     1240.41     1463.52    289.88 o 
  18   2   0     8401.95     8392.77    402.73 o 
  19   2   0     3815.80     3731.43    241.90 o 
   4   3   0    16349.54    18811.29    449.46 o 
   5   3   0   129555.38   131672.17    807.65 o 
   6   3   0    82586.07    81331.80    785.30 o 
   7   3   0    22075.73    23956.63    299.83 o 
   8   3   0    75480.08    74246.63    551.84 o 
   9   3   0       23.81      169.89     60.07 o 
  10   3   0     8428.28     8403.09    201.06 o 
  11   3   0    14731.00    15590.18    251.98 o 
  12   3   0      162.88      222.86     63.76 o 
  13   3   0     4126.35     4247.11    234.10 o 
  14   3   0    21638.15    22289.96    589.19 o 
  15   3   0    11039.57    10551.91    506.02 o 
  16   3   0    18570.48    18834.86    470.23 o 
  17   3   0    10217.22    10364.94    852.33 o 
  18   3   0    34607.40    36409.66    952.04 o 
   1   4   0     4152.00     4879.03    175.76 o 
   3   4   0    32242.53    33657.23    373.10 o 
   4   4   0      837.62      703.41     58.77 o 
   5   4   0    60132.42    58171.46    631.86 o 
   6   4   0      352.34      640.17    110.76 o 
   7   4   0    70563.04    72764.20    366.62 o 
   8   4   0    43752.67    47193.94    475.38 o 
   9   4   0   100652.33    97447.70    811.07 o 
  10   4   0    55371.22    55324.54    533.35 o 
  11   4   0    19955.60    20459.97    311.32 o 
  12   4   0    28512.87    28448.75    403.34 o 
  13   4   0    17620.32    17655.05    526.35 o 
  14   4   0    23682.36    25202.52    971.73 o 
  15   4   0      235.04      287.64    227.34 o 
  16   4   0    11164.08    11887.14    413.28 o 
  17   4   0      648.73      703.64    145.17 o 
  18   4   0     3834.50     4691.68    745.63 o 
   1   5   0   218725.42   200874.80   1615.31 o 
   2   5   0    16547.14    15602.88    195.32 o 
   3   5   0    31635.05    31443.59    315.68 o 
   4   5   0    70666.41    75819.72    349.25 o 
   5   5   0    31094.27    32807.56    296.27 o 
   6   5   0    62170.98    61106.90    624.51 o 
   7   5   0     7442.38     7257.77    107.37 o 
   8   5   0    78922.41    79869.56    542.96 o 
   9   5   0     8375.71     8314.01    381.46 o 
  10   5   0    33785.90    35539.07    621.04 o 
  11   5   0    55567.00    55196.13    505.84 o 
  12   5   0    25930.52    26337.68    433.08 o 
  13   5   0    13847.13    14138.59    493.39 o 
  14   5   0     2850.76     3047.64    360.08 o 
  15   5   0    20599.80    21277.89    492.81 o 
  16   5   0      571.46      635.07    151.40 o 
  17   5   0     3822.06     3502.37    432.10 o 
  18   5   0      931.06      892.58    244.27 o 
   0   6   0   227644.95   203665.59   1587.90 o 
   1   6   0    26561.10    28097.15    571.96 o 
   2   6   0   159710.59   150805.84   4344.44 o 
   3   6   0     7890.56     7431.55    140.77 o 
   4   6   0    22504.23    22097.30    207.24 o 
   5   6   0    36799.42    35635.28    334.27 o 
   6   6   0    79269.88    76394.27    351.05 o 
   7   6   0     6779.69     6155.92     98.15 o 
   8   6   0     6457.79     6369.04    128.40 o 
   9   6   0     4085.34     5151.78    179.29 o 
  10   6   0     7635.48     7711.47    209.04 o 
  11   6   0      848.61      937.46    116.67 o 
  12   6   0     3827.45     3619.04    312.74 o 
  13   6   0    11079.07    11246.31    409.43 o 
  14   6   0      529.25      642.53    120.63 o 
  15   6   0     6937.21     6677.86    411.00 o 
  16   6   0     3710.53     3789.47    312.54 o 
  17   6   0    16458.55    16980.40    491.56 o 
  18   6   0     2050.08     1818.19    294.48 o 
   1   7   0     4167.21     4504.22     85.63 o 
   2   7   0    14363.69    12980.10    146.87 o 
   3   7   0     7193.76     9577.67    149.10 o 
   4   7   0    31836.83    30683.93    275.01 o 
   5   7   0     1614.07     1966.10     76.73 o 
   6   7   0    38334.46    37093.79    420.40 o 
   7   7   0     2054.32     1935.57     64.89 o 
   8   7   0    57905.96    59449.47    433.27 o 
   9   7   0    11065.43    11339.90    397.22 o 
  10   7   0    16778.93    16979.82    259.99 o 
  11   7   0     4067.43     4381.43    201.04 o 
  12   7   0     2497.41     2552.67    245.10 o 
  13   7   0    13780.24    15020.64    405.44 o 
  14   7   0     1528.09     1513.17    266.39 o 
  15   7   0     9285.83     8413.74    336.70 o 
  16   7   0       17.77      216.11    216.70 o 
  17   7   0     1432.67     1307.22    281.74 o 
  18   7   0        4.99       91.88     66.80 o 
   0   8   0      987.24     1321.51     67.45 o 
   1   8   0     4263.52     3577.01    113.86 o 
   2   8   0    14996.51    15182.28    170.02 o 
   3   8   0    13275.20    12318.31    251.22 o 
   4   8   0     3748.36     3901.28     79.17 o 
   5   8   0    22368.96    23169.82    271.66 o 
   6   8   0     4798.28     4526.83    125.27 o 
   7   8   0    35996.00    36826.64    374.58 o 
   8   8   0     4101.96     4022.31    175.12 o 
   9   8   0     9856.24    10222.33    201.25 o 
  10   8   0    19617.98    17666.22    298.05 o 
  11   8   0     6778.67     6907.79    246.44 o 
  12   8   0     7821.17     7429.18    229.75 o 
  13   8   0     4461.14     4344.34    334.29 o 
  14   8   0    11508.41    11284.47    732.98 o 
  15   8   0     1067.34     1009.20    244.55 o 
  16   8   0     3653.47     2972.54    310.94 o 
  17   8   0      810.46      718.44    170.70 o 
  18   8   0      169.12      150.05     84.52 o 
   1   9   0    11292.53    12800.68    146.94 o 
   2   9   0       59.27      132.01     18.95 o 
   3   9   0    37082.08    35120.34    307.58 o 
   4   9   0    13158.57    12968.47    159.45 o 
   5   9   0    29125.07    28731.58    331.28 o 
   6   9   0     1949.25     1719.88     94.96 o 
   7   9   0    18858.82    20061.28    273.13 o 
   8   9   0    23465.75    22976.57    312.50 o 
   9   9   0     3846.92     3852.93    131.41 o 
  10   9   0      904.01     1091.90    125.01 o 
  11   9   0     1870.94     1775.90    148.66 o 
  12   9   0     2635.06     2793.75    179.05 o 
  13   9   0      533.69      664.57    109.00 o 
  14   9   0     4621.90     4537.53    166.62 o 
  15   9   0      673.04      724.07    189.35 o 
  16   9   0     5256.76     5354.56    204.60 o 
  17   9   0      193.14      264.61    100.72 o 
  18   9   0     5441.36     5621.85    413.82 o 
   0  10   0    26389.32    26536.44    332.46 o 
   1  10   0      277.21      240.61     36.58 o 
   2  10   0      106.54      223.72     32.59 o 
   3  10   0    24112.80    24157.09    223.16 o 
   4  10   0       47.72       93.99     21.22 o 
   5  10   0     8554.66     9194.95    101.07 o 
   6  10   0    13539.97    14339.13    202.17 o 
   7  10   0    18120.40    18438.48    288.64 o 
   8  10   0      284.61      336.87     50.70 o 
   9  10   0     5964.79     5923.58    194.96 o 
  10  10   0    13488.40    14219.43    203.26 o 
  11  10   0     2571.67     2271.48    203.95 o 
  12  10   0      883.54      951.91    127.84 o 
  13  10   0     6200.05     6371.39    300.52 o 
  14  10   0     6299.30     5311.48    215.01 o 
  15  10   0      501.66      591.01    125.57 o 
  16  10   0       91.51      111.15     67.45 o 
  17  10   0      796.97      557.82    166.38 o 
  18  10   0       19.46       35.66    150.44 o 
   1  11   0     3719.50     4053.47     84.61 o 
   2  11   0     1301.46     1378.75     44.59 o 
   3  11   0      457.95      558.84     62.34 o 
   4  11   0    13771.46    13727.76    129.97 o 
   5  11   0     1093.61     1296.85     56.72 o 
   6  11   0    19883.40    21070.08    282.66 o 
   7  11   0     1112.04     1332.42    126.36 o 
   8  11   0       28.28       96.75     30.59 o 
   9  11   0     2818.53     2935.08    137.65 o 
  10  11   0     1708.21     1769.19    177.91 o 
  11  11   0     1403.59     1379.81    141.22 o 
  12  11   0     5083.51     5434.38    240.95 o 
  13  11   0     4547.42     4562.39    280.97 o 
  14  11   0     1009.04     1180.23    241.65 o 
  15  11   0     1282.66     1343.38    239.03 o 
  16  11   0     1574.81     1217.87    257.43 o 
  17  11   0      544.87      563.65    178.11 o 
  18  11   0     1651.20     1234.20    389.45 o 
   0  12   0    27647.35    25339.55    326.66 o 
   1  12   0    10874.93     9597.11     87.89 o 
   2  12   0    16178.13    16963.25    278.74 o 
   3  12   0     1460.25     1435.90     53.26 o 
   4  12   0    77139.52    80607.00    442.79 o 
   5  12   0      786.28      977.20     78.98 o 
   6  12   0    30944.08    31387.93    388.91 o 
   7  12   0    21696.66    21853.90    295.04 o 
   8  12   0    19895.17    19540.04    267.99 o 
   9  12   0    25599.02    26200.99    367.36 o 
  10  12   0    27594.54    27235.27    358.87 o 
  11  12   0     9263.10     8927.02    278.02 o 
  12  12   0      163.01      133.87     41.20 o 
  13  12   0    16680.41    17347.44    458.27 o 
  14  12   0     1123.96     1310.86    303.01 o 
  15  12   0     6140.28     6110.87    205.70 o 
  16  12   0     2481.42     1946.58    428.23 o 
  17  12   0     6369.65     5655.12    436.09 o 
   1  13   0    21771.05    24370.57    273.39 o 
   2  13   0      690.31      930.54    101.80 o 
   3  13   0     4539.00     5109.47     91.60 o 
   4  13   0    20211.94    21279.12    277.54 o 
   5  13   0     8757.75     9540.55    157.62 o 
   6  13   0       14.61       67.88     20.69 o 
   7  13   0     4648.34     4183.22    133.92 o 
   8  13   0     5314.91     5982.03    149.71 o 
   9  13   0     2181.45     1994.60    131.48 o 
  10  13   0      146.73      185.10     33.62 o 
  11  13   0     1412.72     1398.03    164.53 o 
  12  13   0     2912.53     3053.00    296.32 o 
  13  13   0      247.54      123.19     85.17 o 
  14  13   0     2637.84     2655.35    323.84 o 
  15  13   0     1489.45     1656.22    226.41 o 
  16  13   0     2011.39     1754.83    333.96 o 
  17  13   0     3033.19     3257.23    442.77 o 
   0  14   0    33911.78    32257.73    504.45 o 
   1  14   0     1493.33     1576.63    123.26 o 
   2  14   0    19674.16    19688.23    262.08 o 
   3  14   0    11884.15    10767.69    151.46 o 
   4  14   0    12785.77    11981.50    171.85 o 
   5  14   0     1905.79     1664.81    108.55 o 
   6  14   0     7426.11     7956.49    154.77 o 
   7  14   0      925.89     1577.63     78.25 o 
   8  14   0    13759.80    13734.46    263.72 o 
   9  14   0     1700.58     1720.37    156.23 o 
  10  14   0      416.38      382.78     68.72 o 
  11  14   0     1691.37     1680.09    218.01 o 
  12  14   0     1599.82     1745.37    229.16 o 
  13  14   0     2439.39     2324.11    280.64 o 
  14  14   0      471.10      443.33    110.00 o 
  15  14   0     3134.99     2902.14    433.25 o 
  16  14   0      135.79      141.26     66.50 o 
  17  14   0     3263.04     3327.30    201.35 o 
   1  15   0    16558.72    17831.18    234.51 o 
   2  15   0      345.52      239.95     41.94 o 
   3  15   0    27245.99    26054.34    261.45 o 
   4  15   0      376.93      771.70     87.47 o 
   5  15   0    24017.42    25126.84    337.07 o 
   6  15   0     4120.80     4458.23    136.43 o 
   7  15   0    14591.65    14013.60    261.76 o 
   8  15   0    30280.21    29562.95    339.68 o 
   9  15   0    15034.63    15302.14    240.31 o 
  10  15   0    18707.35    20077.08    318.58 o 
  11  15   0     4789.42     4145.77    439.04 o 
  12  15   0    16585.64    16355.66    466.90 o 
  13  15   0     1578.19     1855.97    301.70 o 
  14  15   0    11817.74    12042.20    357.64 o 
  15  15   0     3409.68     3403.65    240.05 o 
  16  15   0     5072.98     4968.46    270.54 o 
  17  15   0     3247.88     3321.70    368.81 o 
   0  16   0   100093.39    97568.92    870.58 o 
   1  16   0     4537.29     3998.07     94.63 o 
   2  16   0    25769.58    24737.34    428.58 o 
   3  16   0     3258.31     3311.12     86.69 o 
   4  16   0    15587.42    14859.93    207.91 o 
   5  16   0      270.61      423.75     56.05 o 
   6  16   0     4433.40     5092.19    108.41 o 
   7  16   0      233.93      254.71     36.73 o 
   8  16   0      227.47      272.07     43.34 o 
   9  16   0     1025.84     1132.70    142.88 o 
  10  16   0      693.29      627.93     89.75 o 
  11  16   0      355.73      303.85     58.64 o 
  12  16   0      583.51      543.60     93.26 o 
  13  16   0     3690.96     4027.89    427.49 o 
  14  16   0       63.45      114.03     58.44 o 
  15  16   0      753.84      650.72    192.07 o 
  16  16   0     1003.76      740.09    195.70 o 
  17  16   0     5411.35     5598.45    438.36 o 
   1  17   0    39087.99    39240.63    427.01 o 
   2  17   0      252.50      336.79     51.38 o 
   3  17   0    20296.31    19724.18    263.89 o 
   4  17   0     1904.87     2165.74     71.31 o 
   5  17   0     7391.99     7128.24    201.45 o 
   6  17   0      126.12      240.00     40.00 o 
   7  17   0     6334.56     6631.57    111.09 o 
   8  17   0     7000.82     6571.05    239.49 o 
   9  17   0        4.66       78.48     33.74 o 
  10  17   0       39.13       98.52     33.02 o 
  11  17   0     1482.43     1550.87    237.30 o 
  12  17   0      243.03      228.02     71.34 o 
  13  17   0      366.93      396.85     92.24 o 
  14  17   0     1976.24     1930.21    346.71 o 
  15  17   0     3268.13     3527.73    218.08 o 
  16  17   0     1762.55     1615.30    258.89 o 
   0  18   0     7208.34     8110.26    210.23 o 
   1  18   0      178.22      272.75     78.69 o 
   2  18   0     1775.83     1596.48     50.29 o 
   3  18   0     6610.46     6216.49    262.42 o 
   4  18   0    11660.37    11194.68    204.16 o 
   5  18   0    32271.62    30827.41    305.19 o 
   6  18   0     2835.95     2965.04     69.43 o 
   7  18   0    32361.01    32113.73    343.69 o 
   8  18   0     8568.09     8976.80    263.85 o 
   9  18   0    26613.60    27105.64    464.58 o 
  10  18   0    11692.58    11522.48    305.94 o 
  11  18   0    14037.01    14114.55    386.73 o 
  12  18   0     5875.58     6105.74    307.08 o 
  13  18   0    11069.76    11390.74    439.89 o 
  14  18   0    10391.29     9966.22    370.52 o 
  15  18   0     4487.57     4369.90    211.27 o 
  16  18   0     6836.66     7087.35    326.11 o 
   1  19   0    42775.16    47408.34    583.60 o 
   2  19   0    12953.10    11612.17    439.93 o 
   3  19   0    15251.85    14957.61    267.99 o 
   4  19   0     6976.41     6239.34    288.27 o 
   5  19   0    15154.93    14750.64    222.14 o 
   6  19   0    26878.95    25645.68    356.47 o 
   7  19   0      148.47      236.09     46.33 o 
   8  19   0    14122.69    14125.00    314.73 o 
   9  19   0      534.50      445.84     67.24 o 
  10  19   0     5100.44     4709.32    219.29 o 
  11  19   0     2530.42     2512.41    270.86 o 
  12  19   0       54.32       51.47     28.19 o 
  13  19   0     1858.92     2177.79    256.67 o 
  14  19   0     2003.21     1750.25    287.02 o 
  15  19   0     3212.27     3380.07    218.31 o 
  16  19   0     3849.76     3626.78    245.43 o 
   0  20   0    67836.28    70110.51   1264.79 o 
   1  20   0      740.67      670.54    127.57 o 
   2  20   0    65390.39    63639.61    528.03 o 
   3  20   0     9466.03     8299.42    141.85 o 
   4  20   0    35316.25    36096.13    520.48 o 
   5  20   0     2625.43     2610.16     93.49 o 
   6  20   0     5144.37     4493.99    275.51 o 
   7  20   0     9480.83     9872.04    257.32 o 
   8  20   0     1126.34      940.91    115.26 o 
   9  20   0     5756.83     5979.80    274.31 o 
  10  20   0     1689.20     1692.49    171.50 o 
  11  20   0      489.95      540.50     93.34 o 
  12  20   0     3608.10     3591.08    202.67 o 
  13  20   0        0.27       79.01    121.29 o 
  14  20   0     4941.84     5146.87    379.23 o 
  15  20   0     2485.51     1957.91    405.50 o 
   1  21   0     4618.99     4897.02     78.13 o 
   2  21   0     6161.00     5892.52    157.00 o 
   3  21   0     4838.79     4423.00     87.44 o 
   4  21   0    23944.03    23303.27    439.03 o 
   5  21   0     1225.91      972.91    115.99 o 
   6  21   0    46051.36    47186.31    552.29 o 
   7  21   0     4812.58     4397.47    169.21 o 
   8  21   0    20714.90    22493.89    347.44 o 
   9  21   0    34644.79    33963.97    572.26 o 
  10  21   0    30233.99    31411.58    541.11 o 
  11  21   0    23858.77    23866.19   1020.83 o 
  12  21   0    12348.22    12365.49    554.68 o 
  13  21   0    24772.45    25891.80    689.42 o 
  14  21   0     9068.86     8821.25    247.51 o 
  15  21   0    12218.96    12388.94    429.79 o 
   0  22   0    64657.18    63141.63    838.66 o 
   1  22   0     2620.88     2638.33     78.31 o 
   2  22   0    27734.85    27173.13    347.14 o 
   3  22   0    14869.65    14117.51    335.21 o 
   4  22   0    30861.23    31465.19    635.91 o 
   5  22   0    16493.74    16598.36    295.41 o 
   6  22   0     5600.91     5146.02    207.32 o 
   7  22   0    23364.65    23061.38    751.22 o 
   8  22   0       19.89       67.11     39.35 o 
   9  22   0     4897.15     4663.47    116.15 o 
  10  22   0     1449.71     1624.23    226.85 o 
  11  22   0     2065.21     1897.05    307.67 o 
  12  22   0     8302.83     8933.57    377.77 o 
  13  22   0      617.03      633.01    108.96 o 
  14  22   0     6455.34     6627.89    256.67 o 
  15  22   0     2280.11     1767.44    398.16 o 
   1  23   0    44040.82    45402.95    547.02 o 
   2  23   0     3327.88     3726.96    149.86 o 
   3  23   0    46756.11    45079.48    483.75 o 
   4  23   0    37822.32    36510.83    436.83 o 
   5  23   0    14220.67    12648.44    969.65 o 
   6  23   0    22018.39    21655.72    389.03 o 
   7  23   0    12092.94    11801.77    270.11 o 
   8  23   0    17583.09    17527.93    309.87 o 
   9  23   0      175.07       75.76     48.45 o 
  10  23   0     4475.82     3768.54    479.57 o 
  11  23   0      592.66      505.48    102.34 o 
  12  23   0       28.88      104.84     69.62 o 
  13  23   0     7908.65     7726.12    205.51 o 
  14  23   0     1326.24     1088.71    235.55 o 
   0  24   0     6487.74     5683.18    206.83 o 
   1  24   0     3867.49     3386.78    260.90 o 
   2  24   0     3966.99     3759.66     93.20 o 
   3  24   0    26923.41    27659.20    513.38 o 
   4  24   0      998.35     1051.17    118.12 o 
   5  24   0    68473.31    66952.29    788.68 o 
   6  24   0     3557.72     3116.27    180.48 o 
   7  24   0    46778.86    47158.33    739.29 o 
   8  24   0    21215.03    21458.38    411.44 o 
   9  24   0    30728.99    31757.22   1103.23 o 
  10  24   0    23216.73    23707.33    416.89 o 
  11  24   0    15369.51    16306.57    559.84 o 
  12  24   0    31871.33    35242.45    599.09 o 
  13  24   0     8271.64     8410.02    367.72 o 
  14  24   0    18760.17    19097.08    614.34 o 
   1  25   0    50206.28    52914.61    841.25 o 
   2  25   0     3497.97     3261.92    105.51 o 
   3  25   0    32844.19    33161.66    487.19 o 
   4  25   0     8439.23     7827.58    287.16 o 
   5  25   0    21807.08    21907.07    819.19 o 
   6  25   0    13959.16    13714.31    360.54 o 
   7  25   0       10.92       45.44     29.70 o 
   8  25   0     9735.64     9035.26    278.85 o 
   9  25   0       19.13       55.89     29.68 o 
  10  25   0     3760.37     3630.73    645.14 o 
  11  25   0     6005.44     5794.32    222.73 o 
  12  25   0     2251.68     2186.13    336.20 o 
  13  25   0     7693.81     8459.89    374.39 o 
   0  26   0    40114.87    40312.59    662.78 o 
   1  26   0     1593.44     1826.33    101.83 o 
   2  26   0    79089.07    79829.91   1020.22 o 
   3  26   0     7954.78     6913.03    234.53 o 
   4  26   0    22748.79    21258.57    499.16 o 
   5  26   0    21976.11    21140.15    466.98 o 
   6  26   0     8513.04     8216.64    316.52 o 
   7  26   0     9736.69     9504.44    241.51 o 
   8  26   0      450.13      334.47     71.71 o 
   9  26   0     6674.22     6843.63    264.04 o 
  10  26   0     1816.90     1348.83    192.09 o 
  11  26   0      488.90      427.31     96.67 o 
  12  26   0     4237.62     4273.66    429.97 o 
  13  26   0       88.19        7.38     61.80 o 
   1  27   0      222.85      202.89     46.23 o 
   2  27   0     8158.55     7906.82    232.66 o 
   3  27   0       62.35      150.16     38.48 o 
   4  27   0    31824.29    31029.79    750.28 o 
   5  27   0       59.36       78.51     51.72 o 
   6  27   0    37911.64    37257.14   1140.36 o 
   7  27   0     7505.80     7158.04    253.63 o 
   8  27   0    22639.34    23645.78    539.47 o 
   9  27   0     9737.44    10065.83    353.43 o 
  10  27   0     9982.98    10467.62    358.24 o 
  11  27   0    20161.24    22417.58    515.13 o 
  12  27   0    11019.43    11473.04    588.26 o 
   0  28   0    18282.06    18265.43    653.39 o 
   1  28   0     1418.47     1359.51    146.81 o 
   2  28   0    23597.33    23490.37    344.78 o 
   3  28   0     8255.40     7140.13    287.63 o 
   4  28   0    19249.56    18853.37    507.26 o 
   5  28   0    14852.48    14745.05    413.74 o 
   6  28   0     4998.12     4749.67    236.16 o 
   7  28   0    10666.83    10384.06    453.94 o 
   8  28   0      474.48      307.79    215.77 o 
   9  28   0     2754.74     2476.45    352.32 o 
  10  28   0      166.63       52.24     68.81 o 
  11  28   0     1382.15     1389.64    252.01 o 
   1  29   0    28953.10    28358.28    641.70 o 
   2  29   0      762.22      694.90    118.94 o 
   3  29   0    23145.55    22640.73    516.34 o 
   4  29   0     6334.98     6364.70    224.02 o 
   5  29   0     5959.87     5566.98    267.20 o 
   6  29   0     3919.65     3854.12    161.73 o 
   7  29   0     1692.65     1493.74    120.47 o 
   8  29   0     2111.03     1892.29    323.75 o 
   9  29   0      514.80      454.83     96.49 o 
  10  29   0     1248.60     1223.82    324.73 o 
  11  29   0     1172.79     1469.26    279.94 o 
   0  30   0      644.21      552.11    129.71 o 
   1  30   0       78.43      126.84     33.64 o 
   2  30   0      404.15      275.04     89.36 o 
   3  30   0     6033.89     5985.10    184.71 o 
   4  30   0       18.87       68.77     90.01 o 
   5  30   0    10357.01    10257.87    458.74 o 
   6  30   0     4578.00     4609.19    164.47 o 
   7  30   0    14066.98    14103.63    275.97 o 
   8  30   0     7500.35     7937.08    221.14 o 
   9  30   0     8923.37     8957.97    533.51 o 
  10  30   0     7314.62     8083.52    501.04 o 
   1  31   0    11503.75    11381.13    990.30 o 
   2  31   0     1844.09     1778.24    274.63 o 
   3  31   0    12126.39    12678.23    553.97 o 
   4  31   0     2864.69     2469.87    129.64 o 
   5  31   0     5159.20     5171.52    154.15 o 
   6  31   0     5843.68     5403.18    142.64 o 
   7  31   0      913.72      751.11    187.46 o 
   8  31   0      461.07      418.47    133.22 o 
   9  31   0        3.16       16.13     44.85 o 
   0  32   0    10571.89    11075.59    487.08 o 
   1  32   0       61.74      120.94     42.99 o 
   2  32   0    10386.09    10357.13    341.32 o 
   3  32   0     2123.72     1888.53    114.18 o 
   4  32   0     4692.11     4470.50    268.58 o 
   5  32   0     1010.47      903.41    239.31 o 
   6  32   0     2839.88     2629.87    156.92 o 
   7  32   0      330.84      412.98    110.51 o 
   8  32   0     1921.18     1905.40    522.78 o 
   1  33   0     3308.48     3391.58    202.40 o 
   2  33   0      892.61      925.94    239.80 o 
   3  33   0     2652.58     2494.51    171.17 o 
   4  33   0     1788.90     1635.90    171.93 o 
   5  33   0     3272.94     2727.80    505.73 o 
   6  33   0     6841.49     6579.09    412.19 o 
   7  33   0     4968.56     4604.26    214.81 o 
   0  34   0     4925.14     5282.73    189.69 o 
   1  34   0      291.28      233.97     81.23 o 
   2  34   0     6026.85     6038.59    159.95 o 
   3  34   0        1.88       64.77     39.76 o 
   4  34   0     1888.75     2226.46    366.71 o 
   5  34   0      489.54      505.77    139.61 o 
   6  34   0      452.45      538.39    180.59 o 
   1  35   0     6016.83     5627.94    271.49 o 
   2  35   0      128.24      133.32     63.65 o 
   3  35   0     4139.86     3900.20    469.50 o 
   4  35   0        3.36       37.75     59.22 o 
 -19   1   1       92.24      142.50     63.95 o 
 -18   1   1     6611.84     6153.59    647.28 o 
 -17   1   1      504.66      662.65    148.37 o 
 -16   1   1     3920.46     4033.18    308.88 o 
 -15   1   1     1741.33     1706.13    306.03 o 
 -14   1   1    14833.21    14922.89    551.98 o 
 -13   1   1      444.01      325.18    159.37 o 
 -12   1   1     5098.32     5620.27    218.33 o 
 -11   1   1     3322.02     3292.60    123.25 o 
 -10   1   1    24608.30    26258.17    367.61 o 
  -9   1   1     7606.71     6726.01    143.34 o 
  -8   1   1    41480.30    40603.03    415.82 o 
  -7   1   1    10947.48     9371.71    119.61 o 
  -6   1   1    42658.32    44283.07    312.68 o 
  -5   1   1    73679.63    78165.59    374.16 o 
  -4   1   1    26021.57    24922.79    253.53 o 
  -3   1   1    47539.41    48863.29    400.89 o 
  -2   1   1    21963.16    25608.74    437.66 o 
   3   1   1     8071.00     9432.46    214.32 o 
   4   1   1        4.31      154.44     34.47 o 
   5   1   1    19916.57    19282.72    208.74 o 
   6   1   1     6509.75     6593.10    150.63 o 
   7   1   1     9317.20     9151.11    119.98 o 
   8   1   1     2958.09     2861.27     74.83 o 
   9   1   1     8462.22     8497.02    174.48 o 
  10   1   1       46.31      166.79     45.90 o 
  11   1   1     3697.91     3783.18    141.30 o 
  12   1   1      962.36     1001.87    121.92 o 
  13   1   1    16563.94    17247.20    466.60 o 
  14   1   1     2491.95     2899.51    293.20 o 
  15   1   1     8587.61     8046.22    471.16 o 
  16   1   1      109.76      210.78     99.20 o 
  17   1   1     1653.78     1392.88    372.05 o 
  18   1   1     3653.24     3393.67    453.58 o 
 -18   2   1     1472.64     1637.81    280.62 o 
 -17   2   1     2620.46     2727.61    395.88 o 
 -16   2   1     1248.35     1389.90    339.97 o 
 -15   2   1     1044.89     1305.29    245.90 o 
 -14   2   1       49.10       91.84     72.07 o 
 -13   2   1    23059.29    22944.51    388.87 o 
 -12   2   1     1062.65     1010.18    120.29 o 
 -11   2   1      687.68     1143.53    126.49 o 
 -10   2   1    14553.54    13244.17    284.33 o 
  -9   2   1    20243.42    21100.36    292.97 o 
  -8   2   1    61593.32    62769.44    662.20 o 
  -7   2   1    33063.71    34839.22    397.34 o 
  -6   2   1    18473.38    18507.68    296.73 o 
  -5   2   1    28148.21    23626.96    223.12 o 
  -4   2   1    95714.06    99467.97    623.68 o 
  -3   2   1    49009.82    49561.64   1394.34 o 
  -2   2   1     5877.82     7972.32    280.25 o 
   3   2   1     6483.62     7402.29    217.44 o 
   4   2   1    50594.19    48434.08    469.43 o 
   5   2   1     2544.04     2088.73     72.04 o 
   6   2   1       17.27      116.52     25.75 o 
   7   2   1     3070.40     2490.88     77.92 o 
   8   2   1     7960.23     7778.49    178.71 o 
   9   2   1    26158.81    26348.61    355.08 o 
  10   2   1    11140.66    11980.02    230.67 o 
  11   2   1     7934.36     8609.95    167.82 o 
  12   2   1      472.37      509.34     78.20 o 
  13   2   1    12131.89    12375.46    416.58 o 
  14   2   1    14970.67    15273.63    441.06 o 
  15   2   1     8537.42     8845.27    427.05 o 
  16   2   1     3319.96     3484.01    295.67 o 
  17   2   1     4275.94     4118.78    424.29 o 
  18   2   1     5665.90     5597.45    440.06 o 
 -18   3   1     3788.88     3808.52    457.27 o 
 -17   3   1     1564.48     1410.55    301.35 o 
 -16   3   1      839.36      800.74    156.71 o 
 -15   3   1       32.97       83.95     56.20 o 
 -14   3   1     3113.58     3310.80    256.66 o 
 -13   3   1     7966.17     7546.36    385.86 o 
 -12   3   1      313.72      494.59     76.76 o 
 -11   3   1      382.90      386.52     61.21 o 
 -10   3   1       13.03      118.76     33.26 o 
  -9   3   1      563.24      649.73     75.49 o 
  -8   3   1      136.29      255.89     38.76 o 
  -7   3   1      467.69      615.33     66.87 o 
  -6   3   1      819.55     1642.93     63.45 o 
  -5   3   1     3273.26     3654.82     93.87 o 
  -4   3   1     2967.84     2889.79     77.26 o 
  -3   3   1       24.11      211.46     32.41 o 
  -2   3   1    18263.62    19164.80    426.24 o 
   2   3   1     8262.45     8378.65    211.36 o 
   3   3   1      856.31      927.17     43.61 o 
   4   3   1     6041.35     6029.98    121.92 o 
   5   3   1     8528.69     8437.92    163.89 o 
   6   3   1       24.45      160.30     29.28 o 
   7   3   1     5926.86     5438.07    101.36 o 
   8   3   1       19.54      174.69     33.78 o 
   9   3   1    14577.67    14448.77    221.89 o 
  10   3   1      199.89      136.79     46.43 o 
  11   3   1      278.16      193.50     41.28 o 
  12   3   1      386.99      458.35     68.65 o 
  13   3   1      835.04      908.36    231.43 o 
  14   3   1       96.72      118.80     81.47 o 
  15   3   1     1728.33     1421.54    253.99 o 
  16   3   1     1343.13     1532.07    290.57 o 
  17   3   1     3180.98     3088.43    336.63 o 
  18   3   1       98.28      181.35     90.01 o 
 -18   4   1        7.50       75.30     52.24 o 
 -17   4   1    18420.73    18590.55    549.20 o 
 -16   4   1      998.69      861.00    161.92 o 
 -15   4   1    16215.06    16673.35    529.06 o 
 -14   4   1       12.47      116.91     84.57 o 
 -13   4   1    34689.50    36097.32    743.81 o 
 -12   4   1     5376.86     5446.50    338.54 o 
 -11   4   1    25447.48    25123.12    371.05 o 
 -10   4   1     2874.67     2956.23    132.88 o 
  -9   4   1     7683.24     7786.38    169.28 o 
  -8   4   1    19156.15    15806.77    354.18 o 
  -7   4   1     7575.35     9585.31    121.62 o 
  -6   4   1      411.57      613.70     67.60 o 
  -5   4   1     3952.18     4414.53     95.09 o 
  -4   4   1    11105.36    12302.06    205.24 o 
  -3   4   1    22548.23    24129.25    248.46 o 
  -2   4   1     3913.14     4328.84    115.63 o 
   1   4   1    15577.04    16426.63    351.26 o 
   2   4   1    97118.01    98530.23   1429.12 o 
   3   4   1      750.13      891.08     40.50 o 
   4   4   1    55278.32    50712.33    267.19 o 
   5   4   1       45.57      123.33     31.25 o 
   6   4   1    86659.39    90127.86    402.50 o 
   7   4   1     2515.56     2167.53    122.59 o 
   8   4   1    67952.77    66943.63    940.05 o 
   9   4   1     7978.96     8146.32    174.81 o 
  10   4   1    40791.80    43428.47    417.69 o 
  11   4   1     3156.40     3428.09    204.92 o 
  12   4   1     4616.41     4418.29    270.48 o 
  13   4   1     4269.30     4254.76    442.86 o 
  14   4   1     9485.00     9305.31    347.19 o 
  15   4   1       40.83      238.26     76.30 o 
  16   4   1      143.81      271.38    119.52 o 
  17   4   1     1213.99     1439.48    284.78 o 
  18   4   1      707.17      575.15    167.13 o 
 -18   5   1      421.00      477.73    141.68 o 
 -17   5   1     1918.27     1746.84    369.56 o 
 -16   5   1      347.89      472.58    110.98 o 
 -15   5   1        2.95       65.70     68.20 o 
 -14   5   1     4798.39     5420.28    492.68 o 
 -13   5   1     4122.57     4173.03    380.93 o 
 -12   5   1     2757.32     3125.21    238.16 o 
 -11   5   1     7987.43     8180.13    160.23 o 
 -10   5   1     6760.94     6498.81    140.50 o 
  -9   5   1    70548.31    73692.29    645.25 o 
  -8   5   1    48556.37    49445.53    500.37 o 
  -7   5   1    50216.68    50299.70    560.57 o 
  -6   5   1    19295.21    20481.97    246.15 o 
  -5   5   1    31847.92    34498.22    310.49 o 
  -4   5   1     5751.16     6147.37    122.95 o 
  -3   5   1    19668.02    19897.17    284.60 o 
  -2   5   1    51038.55    51371.24   1203.66 o 
  -1   5   1     1622.28     2024.31     48.68 o 
   0   5   1    52328.05    55455.38    499.73 o 
   1   5   1     1962.01     2695.72     74.62 o 
   2   5   1    43560.29    43576.81    320.58 o 
   3   5   1     7364.66     9301.48    152.19 o 
   4   5   1      754.94      979.49     63.39 o 
   5   5   1    52591.58    51509.47    412.95 o 
   6   5   1     1475.53     1418.49     60.42 o 
   7   5   1     1455.03     1950.09     63.32 o 
   8   5   1    37530.04    35844.32    370.02 o 
   9   5   1     4572.42     4440.23    126.51 o 
  10   5   1    24959.61    25589.87    453.10 o 
  11   5   1     1860.81     1725.27    167.79 o 
  12   5   1    11958.47    11466.93    430.34 o 
  13   5   1     4675.07     4926.39    362.46 o 
  14   5   1    21189.37    20957.37    480.29 o 
  15   5   1     5594.68     5857.38    533.16 o 
  16   5   1     8843.99     8474.67    329.71 o 
  17   5   1     6551.67     6637.54    254.62 o 
  18   5   1     9389.45     8814.53    707.79 o 
 -18   6   1     1728.27     1407.88    317.03 o 
 -17   6   1     4806.97     4643.60    183.95 o 
 -16   6   1      116.52      160.55    105.81 o 
 -15   6   1     2410.88     2536.62    309.18 o 
 -14   6   1      526.21      574.95    169.95 o 
 -13   6   1     2458.38     2673.14    195.39 o 
 -12   6   1      557.65      977.41    119.92 o 
 -11   6   1       72.09      158.90     38.22 o 
 -10   6   1    21230.90    22131.50    328.89 o 
  -9   6   1     1390.62     1434.57    153.13 o 
  -8   6   1    10908.22    10646.60    133.37 o 
  -7   6   1     3346.34     2870.16    146.17 o 
  -6   6   1     4842.55     5126.91     96.70 o 
  -5   6   1      514.90      831.40     53.94 o 
  -4   6   1     1415.53     1981.80     70.73 o 
  -3   6   1    37491.58    35237.15    301.32 o 
  -2   6   1    11499.60     9809.29    150.34 o 
  -1   6   1    44419.79    45826.68    228.37 o 
   0   6   1    70840.85    72830.59    379.43 o 
   1   6   1   113823.77   120710.95    993.00 o 
   2   6   1     6072.67     6077.80    134.70 o 
   3   6   1    22134.81    20021.25    151.42 o 
   4   6   1    15046.11    13927.43    233.19 o 
   5   6   1      803.41     1096.63     74.82 o 
   6   6   1     4541.97     4525.84     94.12 o 
   7   6   1     7664.44     7735.63    136.90 o 
   8   6   1    15090.43    16433.01    274.80 o 
   9   6   1    16748.60    14993.14    232.54 o 
  10   6   1     2027.05     1689.39    143.56 o 
  11   6   1    14243.56    14558.20    489.93 o 
  12   6   1       16.48      140.83     59.42 o 
  13   6   1     6587.21     6472.54    440.82 o 
  14   6   1      303.49      361.49     80.00 o 
  15   6   1     4332.33     4584.07    248.26 o 
  16   6   1     5610.21     5976.11    600.16 o 
  17   6   1     2810.17     3134.57    255.43 o 
  18   6   1     4710.38     4956.29    310.49 o 
 -18   7   1    16094.13    15397.67    460.47 o 
 -17   7   1      459.06      278.25     99.45 o 
 -16   7   1    33381.86    34638.01    809.07 o 
 -15   7   1       16.29      132.12     75.05 o 
 -14   7   1    25244.04    25325.64    932.83 o 
 -13   7   1     1351.85     1254.38    194.55 o 
 -12   7   1    42443.60    42674.82    614.71 o 
 -11   7   1     2804.80     3040.91    226.87 o 
 -10   7   1    12019.41    12921.98    257.16 o 
  -9   7   1    26290.72    24881.39    337.82 o 
  -8   7   1     6690.39     5809.88    125.49 o 
  -7   7   1     2547.26     3009.12     81.89 o 
  -6   7   1     1077.89     1189.10    106.62 o 
  -5   7   1     1488.43     1503.55     54.08 o 
  -4   7   1      216.79      157.11     32.13 o 
  -3   7   1    10351.19     9901.31    134.13 o 
  -2   7   1    29253.71    31125.12    397.47 o 
  -1   7   1    57586.05    60965.33    739.45 o 
   0   7   1    27807.17    25132.76    552.48 o 
   1   7   1   258736.53   245199.00    524.74 o 
   2   7   1      310.61      415.45     52.78 o 
   3   7   1   101324.91    96861.42    755.41 o 
   4   7   1     1723.49     1855.84     69.70 o 
   5   7   1    59529.99    58779.64    510.06 o 
   6   7   1    12800.32    13196.89    136.68 o 
   7   7   1   164082.64   167974.56   1023.14 o 
   8   7   1     6808.90     6016.79    129.14 o 
   9   7   1    43273.27    43212.50    380.13 o 
  10   7   1    27141.07    27203.38    367.49 o 
  11   7   1    22980.84    23604.29    369.87 o 
  12   7   1      370.74      540.50     90.67 o 
  13   7   1     2631.46     2680.98    225.42 o 
  14   7   1      216.66      281.99     75.70 o 
  15   7   1     1427.32     1353.26    244.77 o 
  16   7   1       63.42      130.95    112.37 o 
  17   7   1     3799.27     3356.19    350.20 o 
  18   7   1     1640.11     1299.51    263.73 o 
 -18   8   1     1799.65     1583.71    201.76 o 
 -17   8   1      483.91      436.01    144.82 o 
 -16   8   1      661.22      761.58    186.54 o 
 -15   8   1      140.04      265.85     83.10 o 
 -14   8   1     3696.02     4040.92    297.60 o 
 -13   8   1     4803.73     4620.48    211.08 o 
 -12   8   1      159.00      213.42     59.49 o 
 -11   8   1     2501.86     2642.59    199.27 o 
 -10   8   1    38438.45    38244.01    421.89 o 
  -9   8   1    26036.12    26330.79    349.88 o 
  -8   8   1    19084.15    18826.21    262.13 o 
  -7   8   1   104033.03   103938.39    963.92 o 
  -6   8   1    43573.81    45045.56    357.94 o 
  -5   8   1    59918.25    55668.02    263.75 o 
  -4   8   1     1432.19     1148.10     68.69 o 
  -3   8   1    68095.38    66532.26    304.82 o 
  -2   8   1     4225.47     5164.08    220.63 o 
  -1   8   1    84229.84    84960.03    824.19 o 
   0   8   1      160.37      175.86     43.52 o 
   1   8   1    38946.52    34701.60    294.86 o 
   2   8   1    10045.92    11765.42    250.08 o 
   3   8   1     1381.38     1011.63     52.58 o 
   4   8   1     5067.36     4439.90     96.93 o 
   5   8   1      301.26      474.27     59.69 o 
   6   8   1      122.83      252.70     36.65 o 
   7   8   1    10593.33    10734.04    144.80 o 
   8   8   1     1584.62     1305.04    122.26 o 
   9   8   1    36253.16    36764.21    379.13 o 
  10   8   1     3598.10     3484.92    118.15 o 
  11   8   1    12788.50    12886.93    219.71 o 
  12   8   1       40.95      118.24     40.88 o 
  13   8   1    18140.23    20121.75    634.40 o 
  14   8   1    10700.64    11116.19    393.03 o 
  15   8   1    13469.03    13665.81    501.61 o 
  16   8   1    12487.75    13461.30    654.67 o 
  17   8   1     9584.89    10197.50    286.22 o 
  18   8   1    11672.28    13110.93    416.88 o 
 -18   9   1     6992.52     7454.90    369.99 o 
 -17   9   1       36.78       83.72     60.83 o 
 -16   9   1     7206.94     7325.21    584.07 o 
 -15   9   1      420.48      392.50    125.25 o 
 -14   9   1     6139.21     5906.18    599.39 o 
 -13   9   1     3013.41     2655.47    242.50 o 
 -12   9   1     4290.54     5055.39    242.59 o 
 -11   9   1    29993.70    29951.70    445.18 o 
 -10   9   1      218.01      209.43     43.16 o 
  -9   9   1    63458.86    63326.89    582.74 o 
  -8   9   1      983.20     1075.64     89.81 o 
  -7   9   1    46526.20    47083.81    451.49 o 
  -6   9   1    11534.10    10500.96    202.97 o 
  -5   9   1     4629.18     4396.69     81.18 o 
  -4   9   1    27661.44    28384.78    375.27 o 
  -3   9   1     6071.98     5512.51    108.90 o 
  -2   9   1    35787.80    32922.38    284.19 o 
  -1   9   1     3175.86     3748.76    148.28 o 
   0   9   1    40963.74    39298.28    717.77 o 
   1   9   1    15776.83    17593.47    196.34 o 
   2   9   1      750.09     1159.00     43.46 o 
   3   9   1     6957.30     7690.26    146.71 o 
   4   9   1      400.79      882.60     80.00 o 
   5   9   1    21932.32    20365.79    252.90 o 
   6   9   1    27448.86    28511.24    341.07 o 
   7   9   1    12198.04    11858.06    185.79 o 
   8   9   1    22971.06    21795.09    308.25 o 
   9   9   1     8971.11     8889.27    188.47 o 
  10   9   1    30990.98    32216.61    487.90 o 
  11   9   1      625.66      670.85     80.24 o 
  12   9   1    18367.35    16374.13    510.26 o 
  13   9   1      170.84      332.46     71.82 o 
  14   9   1     3864.99     3894.26    317.69 o 
  15   9   1     3583.18     3445.44    207.37 o 
  16   9   1     5992.73     4911.03    317.31 o 
  17   9   1    11909.46    12382.61    382.40 o 
  18   9   1      169.06      100.01     83.56 o 
 -18  10   1      318.36      263.45     90.52 o 
 -17  10   1    28038.47    28583.39    897.56 o 
 -16  10   1       12.47      138.90     83.56 o 
 -15  10   1    24764.74    25733.52    673.41 o 
 -14  10   1      294.20      276.62     65.36 o 
 -13  10   1    35035.16    34017.02    923.19 o 
 -12  10   1    12812.16    11561.07    332.91 o 
 -11  10   1    23211.16    23012.76    445.67 o 
 -10  10   1    22189.59    21078.08    353.06 o 
  -9  10   1     5856.08     5945.82    121.19 o 
  -8  10   1    25248.96    24386.19    326.34 o 
  -7  10   1     1591.20     1519.68     88.45 o 
  -6  10   1     1933.90     2583.95    116.56 o 
  -5  10   1     2510.47     2419.78     68.09 o 
  -4  10   1     2606.37     2320.42     61.73 o 
  -3  10   1    11157.82    10999.75    166.68 o 
  -2  10   1    64259.21    60559.90    316.37 o 
  -1  10   1   131696.27   135560.61   1160.67 o 
   0  10   1   203388.91   201585.63   2417.16 o 
   1  10   1    32836.47    32326.02    521.17 o 
   2  10   1   169919.08   168518.36   1400.58 o 
   3  10   1     6630.56     6340.98    125.50 o 
   4  10   1   136621.83   134795.84    552.59 o 
   5  10   1     1261.75     1182.34    114.56 o 
   6  10   1   120506.61   122144.03   1203.54 o 
   7  10   1    12160.14    12329.21    229.38 o 
   8  10   1    77665.73    79150.36    612.04 o 
   9  10   1    32513.50    33492.10    324.44 o 
  10  10   1    33253.94    33924.28    352.04 o 
  11  10   1    16587.68    16574.59    294.26 o 
  12  10   1     3958.43     4486.02    355.51 o 
  13  10   1     1109.77     1533.44    156.80 o 
  14  10   1     2271.86     2647.30    349.06 o 
  15  10   1      881.82      751.13    179.08 o 
  16  10   1      154.58      230.65     79.64 o 
  17  10   1      177.59      239.10     69.06 o 
  18  10   1     2408.03     2037.38    365.50 o 
 -18  11   1      161.76      166.65     68.48 o 
 -17  11   1     4233.95     3839.79    226.84 o 
 -16  11   1      350.36      321.60     85.98 o 
 -15  11   1     1467.83     1358.95    199.00 o 
 -14  11   1       65.06      121.52     55.71 o 
 -13  11   1     4355.76     4630.68    250.94 o 
 -12  11   1     4932.76     4978.70    311.14 o 
 -11  11   1    17688.56    18932.54    348.46 o 
 -10  11   1     5784.57     5689.00    214.93 o 
  -9  11   1    54689.17    55122.75    507.74 o 
  -8  11   1    65035.24    68609.71    541.94 o 
  -7  11   1    34561.63    34654.04    372.19 o 
  -6  11   1    68688.52    68364.48    454.82 o 
  -5  11   1    23317.98    22679.15    271.42 o 
  -4  11   1    97003.07    96371.48    865.40 o 
  -3  11   1    12003.30    11357.33    109.59 o 
  -2  11   1    56425.18    54378.01    527.97 o 
  -1  11   1      376.23      411.85     40.60 o 
   0  11   1    52064.73    52566.73    547.29 o 
   1  11   1     1989.96     1979.55     91.57 o 
   2  11   1    21125.62    19891.08    175.71 o 
   3  11   1     9965.61    10734.03    134.02 o 
   4  11   1      329.90      543.33     60.86 o 
   5  11   1      203.50      360.52     44.30 o 
   6  11   1        4.20      132.08     31.02 o 
   7  11   1      216.37      216.53     34.09 o 
   8  11   1    35970.39    34473.78    312.68 o 
   9  11   1     1213.28     1574.93    167.54 o 
  10  11   1    23739.29    24091.82    350.56 o 
  11  11   1    10929.62    11680.66    291.88 o 
  12  11   1    32589.66    32495.79    882.87 o 
  13  11   1     4271.42     4589.28    323.10 o 
  14  11   1    22943.83    22950.12    774.26 o 
  15  11   1    21053.14    22165.50    562.78 o 
  16  11   1    10117.51     9881.60    495.51 o 
  17  11   1     9357.48     9897.57    280.02 o 
  18  11   1     5466.48     5704.62    479.76 o 
 -17  12   1     8415.74     8487.62    461.01 o 
 -16  12   1      826.06      545.20    156.63 o 
 -15  12   1     8317.92     8449.66    306.75 o 
 -14  12   1     2401.48     2293.27    307.30 o 
 -13  12   1    12464.84    11061.19    322.15 o 
 -12  12   1    15878.38    16178.08    374.37 o 
 -11  12   1     2495.46     2674.67    179.01 o 
 -10  12   1    23657.18    23359.25    345.64 o 
  -9  12   1      715.94      712.39     87.84 o 
  -8  12   1    50274.71    53667.87    441.13 o 
  -7  12   1    14697.95    13749.79    239.46 o 
  -6  12   1    11138.61     9877.20    159.88 o 
  -5  12   1    65177.13    67484.05    673.74 o 
  -4  12   1    11859.17    12985.15    127.11 o 
  -3  12   1    42969.47    42656.69    471.42 o 
  -2  12   1     3903.48     4581.88    115.36 o 
  -1  12   1    91318.80    92019.83    811.00 o 
   0  12   1    45221.41    48450.48    251.43 o 
   1  12   1    15185.39    14469.94    127.24 o 
   2  12   1    84790.27    83413.05    619.66 o 
   3  12   1     5743.65     6282.13     82.36 o 
   4  12   1    40843.05    39506.17    290.22 o 
   5  12   1    13361.38    12934.21    186.05 o 
   6  12   1    52187.55    54673.96    393.55 o 
   7  12   1    18866.78    20020.19    277.60 o 
   8  12   1    15553.40    17171.29    257.86 o 
   9  12   1    26697.21    25721.02    355.88 o 
  10  12   1     3382.31     3310.63    158.40 o 
  11  12   1    25269.10    26421.11    422.47 o 
  12  12   1     2567.72     2543.69    189.39 o 
  13  12   1    10720.02    10586.72    373.86 o 
  14  12   1     2732.54     2424.62    296.19 o 
  15  12   1     9674.82     9574.79    536.92 o 
  16  12   1     7638.70     8276.76    525.53 o 
  17  12   1     1035.02      803.99    195.77 o 
 -17  13   1       58.80      101.07     87.04 o 
 -16  13   1    28444.70    30713.97    756.06 o 
 -15  13   1     1331.05     1322.12    250.74 o 
 -14  13   1    30106.55    31129.24   1022.81 o 
 -13  13   1     4403.59     4125.03    249.17 o 
 -12  13   1    30312.45    30670.35    475.22 o 
 -11  13   1     8643.10     9423.85    307.09 o 
 -10  13   1    11256.13    10411.75    365.65 o 
  -9  13   1     5535.98     6020.63    254.97 o 
  -8  13   1       72.68      163.05     29.98 o 
  -7  13   1     9536.65     9389.62    186.01 o 
  -6  13   1      687.62      639.45     80.13 o 
  -5  13   1      114.55      251.70     33.54 o 
  -4  13   1    16334.92    15888.43    228.14 o 
  -3  13   1    23577.04    24400.86    336.60 o 
  -2  13   1    25322.23    26806.90    302.73 o 
  -1  13   1    78642.38    74795.61    538.51 o 
   0  13   1    17050.08    17053.09    207.88 o 
   1  13   1    97143.55    92148.45    533.03 o 
   2  13   1      256.07      264.43     46.59 o 
   3  13   1   130634.98   132639.86    815.57 o 
   4  13   1     2695.25     2721.17     60.01 o 
   5  13   1   147438.02   147321.28    897.15 o 
   6  13   1     9534.01     8983.44    173.13 o 
   7  13   1   110195.48   114018.72   1015.75 o 
   8  13   1    20618.38    20478.96    294.18 o 
   9  13   1    76075.16    75655.44    657.70 o 
  10  13   1    10469.68    10143.55    274.50 o 
  11  13   1    28119.44    29494.86    484.09 o 
  12  13   1     2229.30     2474.01    255.20 o 
  13  13   1     3095.35     3688.00    359.92 o 
  14  13   1     2395.62     2521.40    420.07 o 
  15  13   1       29.73      105.84     93.74 o 
  16  13   1      191.66      199.19     92.26 o 
  17  13   1      675.59      725.04    209.64 o 
 -17  14   1       26.19       56.72     66.09 o 
 -16  14   1      760.43      708.15    142.94 o 
 -15  14   1      948.55      831.07    179.91 o 
 -14  14   1     2734.89     2809.68    306.47 o 
 -13  14   1      402.88      264.58     60.33 o 
 -12  14   1     6556.27     5959.12    284.92 o 
 -11  14   1      433.98      497.56     72.93 o 
 -10  14   1    29117.69    30696.23    712.90 o 
  -9  14   1    10690.02    10909.69    185.15 o 
  -8  14   1    56476.98    59149.15    504.81 o 
  -7  14   1    50789.87    52226.09    589.57 o 
  -6  14   1    48133.91    47573.61    424.92 o 
  -5  14   1    75191.32    77212.44    631.56 o 
  -4  14   1    33551.23    31419.48    358.23 o 
  -3  14   1   142740.05   145849.03   1316.62 o 
  -2  14   1    11655.41    12274.15    173.62 o 
  -1  14   1    54188.27    55101.00    859.09 o 
   0  14   1     3392.79     3739.89    140.29 o 
   1  14   1    82786.09    78344.14    533.73 o 
   2  14   1     6559.80     5906.22    147.45 o 
   3  14   1     2484.11     3530.01     88.81 o 
   4  14   1     9221.62     8629.74    141.10 o 
   5  14   1      733.99      748.49     89.50 o 
   6  14   1     2195.19     2298.96    115.01 o 
   7  14   1    21306.14    22246.76    303.89 o 
   8  14   1      307.05      400.41     55.53 o 
   9  14   1    39440.73    38883.11    408.55 o 
  10  14   1     5876.52     6134.13    207.77 o 
  11  14   1    27374.26    26817.26    468.88 o 
  12  14   1     7102.66     7849.59    275.27 o 
  13  14   1    41565.47    40347.11   1496.49 o 
  14  14   1    16169.74    16313.55    488.98 o 
  15  14   1    11686.90    11885.48    552.85 o 
  16  14   1    17141.21    16184.17    533.24 o 
  17  14   1     7815.91     7560.68    362.80 o 
 -17  15   1       43.16      139.93     77.33 o 
 -16  15   1     5745.95     5779.56    310.13 o 
 -15  15   1       37.32      128.94     61.63 o 
 -14  15   1     6470.13     6275.55    329.49 o 
 -13  15   1     8374.02     7910.96    390.38 o 
 -12  15   1     7295.70     7432.15    240.23 o 
 -11  15   1    17194.48    16536.20    352.26 o 
 -10  15   1       58.19      102.97     36.81 o 
  -9  15   1    23992.18    23399.02    333.83 o 
  -8  15   1       29.15       94.08     31.78 o 
  -7  15   1    22965.93    23698.59    547.13 o 
  -6  15   1    38030.58    38291.91    334.56 o 
  -5  15   1     3133.30     2835.52     98.88 o 
  -4  15   1    40569.85    40110.84    351.37 o 
  -3  15   1      184.09      342.90     49.21 o 
  -2  15   1    58908.78    55527.38    444.52 o 
  -1  15   1    19629.85    21227.50    337.74 o 
   0  15   1    50446.12    52512.49    346.39 o 
   1  15   1    46303.95    45359.18    419.82 o 
   2  15   1    27516.53    29132.16    317.00 o 
   3  15   1    53741.36    54204.29    519.56 o 
   4  15   1    14964.80    13717.64    200.21 o 
   5  15   1    46163.79    45923.27    417.26 o 
   6  15   1     1536.25     1645.23     95.80 o 
   7  15   1    17647.83    17399.45    261.96 o 
   8  15   1     1161.55     1641.28    160.42 o 
   9  15   1      992.34     1417.74    165.34 o 
  10  15   1    22857.96    22996.17    508.13 o 
  11  15   1      111.85      220.53     46.55 o 
  12  15   1    17399.83    17411.26    738.08 o 
  13  15   1     1681.23     1795.60    288.35 o 
  14  15   1    12429.89    13262.99    381.67 o 
  15  15   1      647.60      621.16    113.13 o 
  16  15   1     4620.45     4461.65    298.39 o 
  17  15   1     5465.62     5677.20    347.08 o 
 -17  16   1    11385.27    11261.20    378.28 o 
 -16  16   1       69.14       94.03     71.59 o 
 -15  16   1    23102.56    23915.38    620.25 o 
 -14  16   1     2743.51     2507.10    280.17 o 
 -13  16   1    25153.40    25933.38    794.94 o 
 -12  16   1    10304.53    10480.78    396.27 o 
 -11  16   1    15312.67    15372.01    382.18 o 
 -10  16   1    10978.73    10324.71    275.75 o 
  -9  16   1     9588.11     9886.08    269.94 o 
  -8  16   1     2626.65     2710.90    113.02 o 
  -7  16   1     3889.94     3839.94    104.08 o 
  -6  16   1     6270.23     6537.00    178.49 o 
  -5  16   1      247.50      372.74     69.76 o 
  -4  16   1     2998.87     3322.25    111.17 o 
  -3  16   1     6666.75     6581.98    137.78 o 
  -2  16   1    16263.08    14915.89    257.25 o 
  -1  16   1     1444.96     1611.20     76.25 o 
   0  16   1    55233.41    57982.87    538.26 o 
   1  16   1      305.96      224.09     37.08 o 
   2  16   1    61879.69    62957.52    442.20 o 
   3  16   1       78.23      205.18     43.25 o 
   4  16   1   115935.56   114886.39    921.55 o 
   5  16   1     1026.43     1199.09    143.16 o 
   6  16   1    89834.52    87435.53    369.42 o 
   7  16   1     4435.78     4754.77     96.41 o 
   8  16   1    51197.15    50397.63    557.11 o 
   9  16   1     2452.71     2715.47    273.34 o 
  10  16   1    22894.48    22915.10    505.06 o 
  11  16   1     6255.42     5710.88    239.93 o 
  12  16   1     6487.32     6567.27    194.36 o 
  13  16   1     3116.27     3128.76    490.82 o 
  14  16   1      680.08      743.53    147.15 o 
  15  16   1      274.69      189.61     95.98 o 
  16  16   1       28.36       90.66     77.40 o 
 -16  17   1      118.33       81.50     62.33 o 
 -15  17   1       38.45      189.16     76.07 o 
 -14  17   1      270.45      365.34    115.61 o 
 -13  17   1     3293.53     3181.49    228.69 o 
 -12  17   1      642.27      722.55    140.32 o 
 -11  17   1     8763.46     9330.68    202.02 o 
 -10  17   1      785.67      915.31    116.92 o 
  -9  17   1    24156.06    24131.17    361.57 o 
  -8  17   1    20256.31    20983.96    333.30 o 
  -7  17   1    25794.16    26179.58    351.03 o 
  -6  17   1    56017.61    60002.81    493.67 o 
  -5  17   1    47032.31    49044.83    417.50 o 
  -4  17   1   108725.12   109797.34    809.06 o 
  -3  17   1    20096.51    20385.16    283.25 o 
  -2  17   1    89075.19    89792.13    829.26 o 
  -1  17   1    18322.53    19073.32    261.61 o 
   0  17   1    39027.05    37541.29    488.71 o 
   1  17   1      699.09      637.75     84.47 o 
   2  17   1    20234.29    20985.31    531.04 o 
   3  17   1     5130.25     4947.28    123.38 o 
   4  17   1     2665.27     3176.07    139.85 o 
   5  17   1     6336.16     6465.82    114.31 o 
   6  17   1     6086.16     5148.18    105.83 o 
   7  17   1     4594.77     4467.21    158.46 o 
   8  17   1    19359.21    18661.31    308.95 o 
   9  17   1     1194.11     1263.66    127.68 o 
  10  17   1    16873.68    16924.21    361.25 o 
  11  17   1     2789.35     2905.53    151.17 o 
  12  17   1    24782.26    26016.53    760.50 o 
  13  17   1    12645.79    12322.51    440.86 o 
  14  17   1    18808.66    18663.22    503.10 o 
  15  17   1    14780.17    14794.79    401.96 o 
  16  17   1     4734.16     4434.89    230.53 o 
 -16  18   1       15.36       78.24     51.79 o 
 -15  18   1     2742.68     2494.91    307.52 o 
 -14  18   1      191.39      335.56     99.20 o 
 -13  18   1     4364.55     3786.32    297.57 o 
 -12  18   1     3640.02     3413.28    117.76 o 
 -11  18   1      940.39      874.77    172.14 o 
 -10  18   1       96.06      167.06     41.67 o 
  -9  18   1      244.60      259.18     43.66 o 
  -8  18   1     4375.97     4113.65    166.34 o 
  -7  18   1     6105.75     5418.78    176.70 o 
  -6  18   1     4841.26     4739.39     93.69 o 
  -5  18   1    31084.60    30509.05    523.18 o 
  -4  18   1      976.57     1039.22    122.93 o 
  -3  18   1    27023.58    26050.05    349.58 o 
  -2  18   1      841.04      626.66     83.01 o 
  -1  18   1    15081.89    14981.16    380.77 o 
   0  18   1     3869.33     4526.62    126.18 o 
   1  18   1     3817.94     3598.48    135.57 o 
   2  18   1    13392.90    13561.02    236.22 o 
   3  18   1     6435.11     5396.99    330.53 o 
   4  18   1    37507.60    37969.67    341.42 o 
   5  18   1      938.06     1024.97    119.27 o 
   6  18   1    19062.41    18481.39    263.65 o 
   7  18   1     1150.17      868.51    114.64 o 
   8  18   1     6878.49     6965.51    220.79 o 
   9  18   1     1527.80     1639.88    188.20 o 
  10  18   1     4129.04     4139.36    202.67 o 
  11  18   1     7965.03     7885.87    277.00 o 
  12  18   1        5.47       64.81     48.19 o 
  13  18   1     6431.39     6327.55    301.07 o 
  14  18   1      589.94      421.92     87.39 o 
  15  18   1     4989.75     4948.51    266.98 o 
  16  18   1     1499.47     1314.34    259.03 o 
 -16  19   1     5971.49     5366.57    237.14 o 
 -15  19   1      885.81      698.15    200.72 o 
 -14  19   1    17702.62    19069.63    510.19 o 
 -13  19   1     3764.91     3960.54    320.55 o 
 -12  19   1    11359.32    10852.89    282.43 o 
 -11  19   1     5253.67     5547.87    134.82 o 
 -10  19   1    13958.15    13651.31    359.82 o 
  -9  19   1      118.05      151.55     33.89 o 
  -8  19   1     3981.60     4208.84    148.91 o 
  -7  19   1     1809.57     1991.29    187.96 o 
  -6  19   1     3818.09     3850.18    167.05 o 
  -5  19   1        2.68       60.26     26.67 o 
  -4  19   1      431.23      465.77     63.08 o 
  -3  19   1    20311.87    20410.95    341.09 o 
  -2  19   1      237.34      349.37     43.56 o 
  -1  19   1    27865.61    29309.66    344.27 o 
   0  19   1      940.74     1228.72    131.87 o 
   1  19   1    41512.88    39957.49    344.38 o 
   2  19   1       80.04       78.47     23.46 o 
   3  19   1    57060.61    55764.47    467.55 o 
   4  19   1     2749.31     2797.91    158.14 o 
   5  19   1    70764.92    74157.77    616.61 o 
   6  19   1       35.62       67.34     21.58 o 
   7  19   1    15058.74    15449.88    246.95 o 
   8  19   1     8029.43     8105.95    224.59 o 
   9  19   1    16327.16    15354.75    337.28 o 
  10  19   1      311.04      368.13     61.35 o 
  11  19   1     7457.51     7452.35    279.09 o 
  12  19   1     4192.53     4016.15    318.20 o 
  13  19   1     1279.95     1085.60    173.42 o 
  14  19   1      459.87      481.05     89.74 o 
  15  19   1      189.64      159.77     96.47 o 
  16  19   1       50.25       47.09     57.25 o 
 -15  20   1      781.81      739.66    141.65 o 
 -14  20   1      999.72      840.55    212.16 o 
 -13  20   1     1837.05     1802.42    259.20 o 
 -12  20   1     2082.11     1809.51    272.72 o 
 -11  20   1     1962.86     1712.64    204.50 o 
 -10  20   1     5295.02     5627.34    218.67 o 
  -9  20   1     5529.86     5850.23    267.92 o 
  -8  20   1    11508.38    11908.41    305.74 o 
  -7  20   1     5767.62     5659.48    148.04 o 
  -6  20   1     4664.17     4359.16    202.51 o 
  -5  20   1    31892.12    32927.08    346.48 o 
  -4  20   1     8001.00     8629.51    141.86 o 
  -3  20   1    28021.43    28597.81    326.68 o 
  -2  20   1      164.86      102.73     47.74 o 
  -1  20   1    15756.42    14642.18    276.45 o 
   0  20   1     2493.56     3341.21    105.62 o 
   1  20   1    19357.70    20315.32    286.12 o 
   2  20   1      311.27      301.14     47.37 o 
   3  20   1     8718.97     8093.14    423.36 o 
   4  20   1       91.28      145.03     29.58 o 
   5  20   1      621.66      740.42     92.13 o 
   6  20   1      458.98      571.14     71.11 o 
   7  20   1     1445.27     1455.68    131.04 o 
   8  20   1     5352.31     5324.24    198.20 o 
   9  20   1     2935.05     2805.40     98.81 o 
  10  20   1    11320.97    11357.20    306.97 o 
  11  20   1     7305.73     7213.95    688.76 o 
  12  20   1     5859.24     6236.68    334.44 o 
  13  20   1    13098.36    12936.92    594.57 o 
  14  20   1    11707.90    12341.38    358.65 o 
  15  20   1     6947.32     7114.94    385.49 o 
 -15  21   1      279.69      203.08    153.26 o 
 -14  21   1      958.98      837.63    198.70 o 
 -13  21   1      174.04      169.74    107.14 o 
 -12  21   1      224.88      131.76     59.34 o 
 -11  21   1     1441.65     1342.71    271.42 o 
 -10  21   1      649.05      576.57    108.11 o 
  -9  21   1     2102.81     2407.29    189.37 o 
  -8  21   1       70.58       98.12     37.24 o 
  -7  21   1     1402.19     1272.61    166.08 o 
  -6  21   1    13392.90    12821.21    233.37 o 
  -5  21   1       17.54      110.29     33.01 o 
  -4  21   1     7456.30     7215.07    126.74 o 
  -3  21   1      272.67      245.76     40.09 o 
  -2  21   1     1902.40     1804.08     62.18 o 
  -1  21   1      250.94      279.04     43.03 o 
   0  21   1      142.93      296.99     44.05 o 
   1  21   1      119.06       96.48     24.59 o 
   2  21   1      171.76      243.70     34.95 o 
   3  21   1      187.13      154.11     37.72 o 
   4  21   1       26.21      110.18     22.99 o 
   5  21   1    11406.32    11872.53    210.71 o 
   6  21   1     5720.07     5577.21    209.83 o 
   7  21   1      530.52      545.39     59.37 o 
   8  21   1      241.13      236.68     42.78 o 
   9  21   1      696.47      711.80     89.55 o 
  10  21   1      871.34      857.88    125.03 o 
  11  21   1      602.37      699.98    152.61 o 
  12  21   1     1746.11     1932.12    247.07 o 
  13  21   1      785.10      753.83    151.80 o 
  14  21   1      353.72      244.50     87.96 o 
  15  21   1     1293.46      922.47    215.10 o 
 -15  22   1     7148.22     6824.28    448.95 o 
 -14  22   1      632.55      617.54    146.16 o 
 -13  22   1     7450.47     7676.83    347.11 o 
 -12  22   1       85.53       71.56     75.20 o 
 -11  22   1     4819.48     5024.66    370.90 o 
 -10  22   1       89.49       76.94     33.45 o 
  -9  22   1     3280.21     3083.54    225.42 o 
  -8  22   1     6695.73     7055.81    166.55 o 
  -7  22   1      527.98      533.77     73.09 o 
  -6  22   1      732.55      675.91     97.52 o 
  -5  22   1      209.88      234.03     38.24 o 
  -4  22   1     5382.08     5185.60    254.20 o 
  -3  22   1      403.53      516.24     63.23 o 
  -2  22   1    10389.13    10128.24    164.61 o 
  -1  22   1     8634.13     8663.66    190.99 o 
   0  22   1    12485.86    13015.49    195.57 o 
   1  22   1    11357.46    10798.33    168.96 o 
   2  22   1    27702.38    27619.87    334.15 o 
   3  22   1    17810.42    18960.00    286.78 o 
   4  22   1    28662.54    28448.38    329.20 o 
   5  22   1     8501.74     8382.17    204.48 o 
   6  22   1    24181.84    22624.75    365.34 o 
   7  22   1     4330.14     3698.23    161.13 o 
   8  22   1    10015.78     9506.42    206.00 o 
   9  22   1      289.68      309.76     54.86 o 
  10  22   1     4060.75     4178.57    385.36 o 
  11  22   1       19.62       69.12     54.72 o 
  12  22   1     2008.31     1974.14    228.12 o 
  13  22   1      481.74      606.63    106.63 o 
  14  22   1      403.73      312.69    116.69 o 
 -14  23   1     7369.93     7503.51    353.11 o 
 -13  23   1      831.17      747.69    218.74 o 
 -12  23   1    11307.69    12207.57    402.91 o 
 -11  23   1      194.58      179.83     68.61 o 
 -10  23   1    12725.26    13179.53    282.35 o 
  -9  23   1      379.01      403.05     69.50 o 
  -8  23   1     9646.45     9625.46    221.98 o 
  -7  23   1      271.53      282.24     48.05 o 
  -6  23   1     7209.78     6957.96    212.56 o 
  -5  23   1       16.58       64.77     25.51 o 
  -4  23   1     7571.07     7450.40    179.37 o 
  -3  23   1      383.23      448.48     67.75 o 
  -2  23   1      317.84      288.00     50.13 o 
  -1  23   1       45.17      122.55     56.37 o 
   0  23   1      309.70      355.08     57.32 o 
   1  23   1     4929.78     4237.80    154.17 o 
   2  23   1      404.19      274.63     97.22 o 
   3  23   1     1001.33      206.26    635.51 o 
   4  23   1      433.52      407.81     76.75 o 
   5  23   1    14597.17    13754.20    273.14 o 
   6  23   1     3219.71     2820.95    116.17 o 
   7  23   1     8522.93     8620.97    283.27 o 
   8  23   1      109.18      174.47     52.72 o 
   9  23   1    17867.52    17480.01    622.70 o 
  10  23   1      492.78      496.37     93.41 o 
  11  23   1     6422.18     6594.75    279.23 o 
  12  23   1      625.61      496.13    115.15 o 
  13  23   1     6545.35     6554.62    189.34 o 
  14  23   1     1938.19     1652.08    445.21 o 
 -14  24   1      180.91      130.00     86.90 o 
 -13  24   1      453.05      422.85    121.82 o 
 -12  24   1      615.58      558.80    138.12 o 
 -11  24   1     4742.68     5134.80    225.65 o 
 -10  24   1       42.83       92.51     59.71 o 
  -9  24   1      134.26      102.11     41.33 o 
  -8  24   1     1050.98     1178.22    151.67 o 
  -7  24   1     1490.75     1451.76    200.04 o 
  -6  24   1      455.72      373.70     65.47 o 
  -5  24   1        0.63       50.37     23.65 o 
  -4  24   1    11900.71    11750.04    259.69 o 
  -3  24   1       21.06       69.92     26.98 o 
  -2  24   1     4725.15     4820.14    134.98 o 
  -1  24   1     1468.28     1729.04     73.44 o 
   0  24   1     4541.28     5046.88    131.90 o 
   1  24   1     1865.04     1991.31     86.88 o 
   2  24   1        4.37       40.41     30.03 o 
   3  24   1     1819.32     1978.91     79.53 o 
   4  24   1      448.87      438.33     55.69 o 
   5  24   1     2077.94     2053.17    112.75 o 
   6  24   1     5734.49     5549.95    185.55 o 
   7  24   1     1480.89     1330.40    153.64 o 
   8  24   1    10991.26    10679.52    418.90 o 
   9  24   1      195.61      225.70     47.39 o 
  10  24   1     2736.39     2429.23    301.81 o 
  11  24   1      413.32      391.02     86.79 o 
  12  24   1     4955.43     4756.63    191.57 o 
  13  24   1      117.25      153.21     81.54 o 
  14  24   1      559.37      503.88    159.19 o 
 -13  25   1      168.61       86.70    110.71 o 
 -12  25   1     2504.43     2130.62    335.14 o 
 -11  25   1     3536.74     3480.24    361.38 o 
 -10  25   1      986.02     1052.16    222.26 o 
  -9  25   1     4225.45     4091.03    280.31 o 
  -8  25   1     2378.08     2151.66    190.14 o 
  -7  25   1    20248.59    20277.23    351.37 o 
  -6  25   1     5278.23     4932.89    256.65 o 
  -5  25   1    13230.21    12857.99    338.66 o 
  -4  25   1     3309.73     2810.92    117.61 o 
  -3  25   1    19379.06    20221.08    351.08 o 
  -2  25   1    14418.33    14803.48    257.09 o 
  -1  25   1    22605.73    22365.22    362.81 o 
   0  25   1    15000.99    15573.73    278.77 o 
   1  25   1    10024.32    10106.88    235.56 o 
   2  25   1    21612.95    21596.88    367.59 o 
   3  25   1    15601.49    15212.49    277.05 o 
   4  25   1    11379.47    11085.23    215.81 o 
   5  25   1     1176.84     1027.45    138.83 o 
   6  25   1     2867.26     2686.26    185.72 o 
   7  25   1     2463.90     2527.56    211.89 o 
   8  25   1      424.65      444.48     66.20 o 
   9  25   1       44.22       64.68     30.21 o 
  10  25   1      391.59      354.07     93.11 o 
  11  25   1      491.88      326.31     76.29 o 
  12  25   1     3344.69     2889.68    220.83 o 
  13  25   1      309.41      258.47    109.89 o 
 -13  26   1     9176.52     9198.95    582.13 o 
 -12  26   1       79.23      173.94     85.60 o 
 -11  26   1    14119.39    14101.18    409.65 o 
 -10  26   1     1143.78     1211.36    209.91 o 
  -9  26   1    16782.04    16738.89    404.17 o 
  -8  26   1     2489.44     2658.69    154.46 o 
  -7  26   1     8833.40     8553.46    229.00 o 
  -6  26   1     3675.01     3787.01     96.11 o 
  -5  26   1     9701.76     9620.32    343.94 o 
  -4  26   1      790.31      782.60     94.92 o 
  -3  26   1        1.94       50.37     34.57 o 
  -2  26   1      101.46      137.92     29.65 o 
  -1  26   1     2022.15     1804.26     95.77 o 
   0  26   1     3690.44     3786.90    143.26 o 
   1  26   1     4335.23     4422.80    151.88 o 
   2  26   1    17931.17    18012.51    326.17 o 
   3  26   1     4162.02     3922.91    185.33 o 
   4  26   1    18592.00    17867.39    283.29 o 
   5  26   1     5014.34     4666.31    188.50 o 
   6  26   1    24957.72    24187.31    566.19 o 
   7  26   1      556.54      590.00    107.21 o 
   9  26   1      354.71      485.84    106.71 o 
  10  26   1    12465.75    12567.13    412.37 o 
  11  26   1      873.97      828.05    180.47 o 
  12  26   1     9115.90     9444.95    347.99 o 
  13  26   1      220.31       86.84    159.84 o 
 -12  27   1     3851.73     3670.51    787.39 o 
 -11  27   1      338.76      475.09    150.45 o 
 -10  27   1     4263.48     4057.26    203.24 o 
  -9  27   1     3102.42     2863.91    297.23 o 
  -8  27   1     1520.25     1254.05    168.03 o 
  -7  27   1     1969.71     2256.28    129.14 o 
  -6  27   1      264.03      245.62     68.74 o 
  -5  27   1     6371.73     6396.21    280.22 o 
  -4  27   1     1667.10     1503.49     86.99 o 
  -3  27   1     4277.69     4237.31    147.93 o 
  -2  27   1     3966.49     4080.43    144.46 o 
  -1  27   1     1869.26     1851.18    116.11 o 
   0  27   1     9845.45     9659.88    167.36 o 
   1  27   1      108.24      112.18     33.12 o 
   2  27   1    11473.94    11499.47    271.24 o 
   3  27   1     1946.27     1906.66    105.63 o 
   4  27   1    10673.22    11028.93    261.85 o 
   5  27   1     2326.18     2046.09    104.15 o 
   6  27   1     5782.20     5743.72    228.94 o 
   7  27   1    11337.41    10516.19    710.17 o 
   8  27   1      984.54      971.84    201.62 o 
   9  27   1     3304.76     3037.54    163.03 o 
  10  27   1      584.22      554.35    137.28 o 
  11  27   1     4974.81     4461.28    353.98 o 
  12  27   1     1008.85      844.24    235.83 o 
 -11  28   1      545.85      746.82    194.07 o 
 -10  28   1     3889.57     3806.79    698.62 o 
  -9  28   1      231.29      281.14     71.61 o 
  -8  28   1    10226.95     9214.65    341.10 o 
  -7  28   1     7431.42     7873.07    266.08 o 
  -6  28   1    22786.05    23473.86    501.84 o 
  -5  28   1    12566.88    12515.25    328.70 o 
  -4  28   1    14391.41    14254.38    450.69 o 
  -3  28   1    24701.89    25717.92    415.99 o 
  -2  28   1    30587.64    29999.56    699.62 o 
  -1  28   1    18233.29    16740.05    361.36 o 
   0  28   1     8839.13     8922.34    274.39 o 
   1  28   1    22224.25    22985.60    343.47 o 
   2  28   1    10082.77     9792.81    299.48 o 
   3  28   1    10004.71     9917.80    215.02 o 
   4  28   1       14.04       48.16     27.32 o 
   5  28   1     1857.21     1603.44    167.02 o 
   6  28   1        7.23       51.75     27.69 o 
   7  28   1       17.71       72.22     26.96 o 
   8  28   1       29.22       89.17     52.14 o 
   9  28   1      560.60      133.46    264.67 o 
  10  28   1      127.26      183.28     45.19 o 
  11  28   1     3637.30     3486.74    297.38 o 
 -11  29   1      501.77      645.87    133.08 o 
 -10  29   1     9168.26     9121.85    545.33 o 
  -9  29   1     1445.10     1619.29    337.85 o 
  -8  29   1     6957.74     6859.74    222.48 o 
  -7  29   1     2607.88     2401.39    124.68 o 
  -6  29   1     1432.06     1009.39    236.45 o 
  -5  29   1     2103.62     1716.34    349.79 o 
  -4  29   1       15.35       26.29     34.54 o 
  -3  29   1      812.57      694.96    129.22 o 
  -2  29   1      181.48      246.80     74.49 o 
  -1  29   1      665.19      445.49     84.71 o 
   0  29   1     2866.43     2750.23    104.41 o 
   1  29   1     3270.19     2888.69    159.12 o 
   2  29   1      369.33      366.53     64.19 o 
   3  29   1    16295.41    15578.87    239.13 o 
   4  29   1     2045.58     1964.80    170.32 o 
   5  29   1    25371.89    26033.96   1390.34 o 
   6  29   1      217.59      165.34     37.01 o 
   7  29   1    27929.14    28348.77    664.68 o 
   8  29   1      146.12      131.76     51.75 o 
   9  29   1    19077.16    18600.05    456.28 o 
  10  29   1      210.96      275.05     72.29 o 
  11  29   1    12985.35    12839.99    382.51 o 
 -10  30   1     3064.11     3188.36    583.92 o 
  -9  30   1     1424.57     1257.91    367.74 o 
  -8  30   1     3585.06     3234.14    191.29 o 
  -7  30   1       94.19      101.96     68.17 o 
  -6  30   1     6029.19     6033.87    166.45 o 
  -5  30   1     1245.84     1421.80    109.14 o 
  -4  30   1     4152.28     4331.24    250.97 o 
  -3  30   1     6995.00     7187.30    253.80 o 
  -2  30   1      983.16     1223.27    176.18 o 
  -1  30   1     4350.07     3912.47    218.19 o 
   0  30   1       94.54       78.99     27.69 o 
   1  30   1    12153.88    11974.32    423.07 o 
   2  30   1     3601.36     2896.23    127.03 o 
   3  30   1     8857.45     8223.87    200.20 o 
   4  30   1     5782.16     5376.87    222.05 o 
   5  30   1     3279.17     2909.39    113.01 o 
   6  30   1     9405.26     9480.00    383.15 o 
   7  30   1      534.10       20.85     37.51 o 
   8  30   1     6216.88     6268.59    166.19 o 
   9  30   1      532.02      407.88    152.44 o 
  10  30   1     2541.17     2470.86    322.43 o 
  -9  31   1     6260.98     6123.26    398.86 o 
  -8  31   1     3081.80     3315.94    674.91 o 
  -7  31   1    15735.08    16603.03    577.10 o 
  -6  31   1    11104.84    11412.90    315.68 o 
  -5  31   1    12453.95    12967.85    451.07 o 
  -4  31   1    12593.32    13992.72    578.34 o 
  -3  31   1     7985.79     7861.71    353.44 o 
  -2  31   1    18632.69    19657.97    446.47 o 
  -1  31   1     4946.42     4979.78    156.35 o 
   0  31   1    13216.54    13258.46    579.95 o 
   1  31   1     2388.40     2469.18    118.11 o 
   2  31   1     9402.44     9713.16    824.13 o 
   3  31   1       69.82      134.06     55.40 o 
   4  31   1     3416.95     3086.48    274.71 o 
   5  31   1      181.63      202.50     58.17 o 
   6  31   1       38.74       42.53     35.39 o 
   7  31   1      789.96      732.67    180.94 o 
   8  31   1     1017.44      970.07    255.59 o 
   9  31   1      237.68      162.63     53.88 o 
  -8  32   1     1111.96     1224.47    280.96 o 
  -7  32   1     3055.07     3315.08    609.49 o 
  -6  32   1      326.53      352.45    139.89 o 
  -5  32   1       59.70      272.54    125.48 o 
  -4  32   1       27.97      104.64     84.09 o 
  -3  32   1      189.23      223.42     57.88 o 
  -2  32   1     2617.66     2340.88    284.04 o 
  -1  32   1     1605.51     1770.89    102.82 o 
   0  32   1     2923.40     2621.22    152.82 o 
   1  32   1      393.20      402.07     74.95 o 
   2  32   1    13440.94    13697.66    434.71 o 
   3  32   1     1339.78     1394.12    185.33 o 
   4  32   1    14911.45    15539.80    387.84 o 
   5  32   1       19.15       46.60     35.74 o 
   6  32   1    19821.85    19425.79    455.82 o 
   7  32   1       31.17       61.95     26.92 o 
   8  32   1    13774.11    13306.46    377.90 o 
  -7  33   1     1807.96     1552.68    369.63 o 
  -6  33   1     1118.35     1154.04    342.19 o 
  -5  33   1     3155.00     2857.27    589.32 o 
  -4  33   1     7587.05     8080.18    278.00 o 
  -3  33   1      446.16      437.47    144.26 o 
  -2  33   1     4552.21     4278.65    216.86 o 
  -1  33   1       21.37       83.70     32.97 o 
   0  33   1     2179.83     2171.23     87.65 o 
   1  33   1     1674.00     1571.00    219.07 o 
   2  33   1     3125.35     3319.41    361.31 o 
   3  33   1     6318.06     6615.04    217.35 o 
   4  33   1       43.27       44.27     85.67 o 
   5  33   1     9408.41     8609.67    198.58 o 
   6  33   1      110.51       88.35     43.55 o 
   7  33   1     6303.85     6262.68    410.75 o 
  -5  34   1    16979.29    18073.87    698.50 o 
  -4  34   1     8071.53     8698.94    522.76 o 
  -3  34   1    11136.88    10863.29    521.80 o 
  -2  34   1     6222.40     5891.23    287.19 o 
  -1  34   1    14071.14    14358.08    490.04 o 
   0  34   1     2543.15     2155.55    129.24 o 
   1  34   1     4344.73     4260.24    164.96 o 
   2  34   1      848.63      645.63    152.44 o 
   3  34   1     2626.95     2387.47    139.99 o 
   4  34   1      427.33      413.32    145.55 o 
   5  34   1       19.73       73.19     81.49 o 
  -3  35   1     1613.03     1746.20    529.94 o 
  -2  35   1      240.23      290.34    105.25 o 
  -1  35   1     4121.73     4012.85    192.83 o 
   0  35   1      481.94      210.31    182.37 o 
   1  35   1     5579.67     4600.69    186.97 o 
   2  35   1      724.98      668.27    149.41 o 
   3  35   1    10836.15    10694.38    321.63 o 
 -18   0   2      722.39      675.59    403.49 o 
 -17   0   2     1045.35      655.23    229.08 o 
 -16   0   2     1099.65     1055.81    228.84 o 
 -15   0   2       66.16      134.95     70.09 o 
 -14   0   2     1876.99     1951.82    326.03 o 
 -13   0   2    18863.36    18652.67    703.06 o 
 -12   0   2    10599.26    10111.81    382.72 o 
 -11   0   2    13076.01    13096.31    303.92 o 
 -10   0   2      163.07      319.49     63.86 o 
  -9   0   2    99565.17    96014.91   1141.48 o 
  -8   0   2    19397.92    20917.18    414.94 o 
  -7   0   2   150666.92   152960.47    893.45 o 
  -6   0   2       74.56      384.84     63.58 o 
  -5   0   2    73587.74    79072.95    537.19 o 
  -4   0   2    59530.77    55065.90    374.59 o 
  -3   0   2   150653.02   153815.25   1248.67 o 
  -2   0   2    54120.37    47182.08    428.61 o 
  -1   0   2     6587.16     6912.68    244.30 o 
   1   0   2    14595.54    13439.03    294.00 o 
   2   0   2     7180.28     7085.51    184.15 o 
   3   0   2     3687.26     3190.06    116.91 o 
   4   0   2    50482.09    49953.36    456.99 o 
   5   0   2    12122.29    16389.14    471.30 o 
   6   0   2     4107.19     2487.13     91.06 o 
   7   0   2     5948.32     5015.89    146.33 o 
   8   0   2    51073.39    50411.30    690.18 o 
   9   0   2     5896.13     5843.04    219.86 o 
  10   0   2    70545.59    74282.01   1036.27 o 
  11   0   2       42.82       87.51     51.40 o 
  12   0   2    13485.15    13642.02    336.95 o 
  13   0   2      418.14      472.19    133.50 o 
  14   0   2    59858.71    65875.69   1817.77 o 
  15   0   2      191.63      413.68    136.74 o 
  16   0   2    19453.69    18456.95    673.42 o 
  17   0   2     5152.69     5436.10    289.07 o 
  18   0   2     9698.94     9291.33    375.16 o 
 -18   1   2     4903.91     4330.51    312.88 o 
 -17   1   2     7106.16     7382.99    336.47 o 
 -16   1   2     1936.44     2305.87    358.55 o 
 -15   1   2     9935.11    10175.15    619.75 o 
 -14   1   2     7546.95     7583.42    234.52 o 
 -13   1   2     8517.93     8651.99    277.08 o 
 -12   1   2     4310.51     3948.18    240.99 o 
 -11   1   2    10461.58    10999.12    193.19 o 
 -10   1   2     1613.54     1739.22    155.27 o 
  -9   1   2     1877.02     2010.09    100.28 o 
  -8   1   2      199.88      307.50     40.83 o 
  -7   1   2     3042.22     3259.35     99.24 o 
  -6   1   2     8257.13     8028.00    107.46 o 
  -5   1   2     3561.35     3514.45     92.92 o 
  -4   1   2    14220.02    12742.66    150.44 o 
  -3   1   2     6836.32     5634.09    108.98 o 
  -2   1   2    10780.06    11920.10    186.96 o 
  -1   1   2     6814.38     8977.68    222.54 o 
   0   1   2     1136.06     1757.13     88.51 o 
   2   1   2      438.18      658.00     74.62 o 
   3   1   2    50605.25    48252.54    405.17 o 
   4   1   2     4420.02     3718.26    143.39 o 
   5   1   2    74862.33    74814.20    375.13 o 
   6   1   2    13656.77    14273.71    244.97 o 
   7   1   2    10102.84     9017.84    233.27 o 
   8   1   2    14551.44    13891.03    209.05 o 
   9   1   2      226.86      285.41     45.57 o 
  10   1   2     5643.73     5815.54    221.13 o 
  11   1   2     1283.55     1184.17    132.51 o 
  12   1   2     7205.14     6671.89    209.39 o 
  13   1   2     1084.45      950.21    159.80 o 
  14   1   2      291.97      466.99    112.61 o 
  15   1   2      799.38      722.40    176.27 o 
  16   1   2     3735.24     3301.04    320.48 o 
  17   1   2      179.80      191.10     87.25 o 
  18   1   2     7322.60     7688.71    586.70 o 
 -18   2   2     5600.82     5351.56    238.78 o 
 -17   2   2      857.61      897.29    206.73 o 
 -16   2   2    11818.59    12027.33    382.34 o 
 -15   2   2     1988.67     2264.39    295.85 o 
 -14   2   2    12644.26    12993.70    586.39 o 
 -13   2   2     1795.77     1644.58    317.77 o 
 -12   2   2    25054.66    24969.82    314.03 o 
 -11   2   2      461.83      530.56     71.53 o 
 -10   2   2     4335.83     4622.88    135.96 o 
  -9   2   2     1666.60     1955.23    126.52 o 
  -8   2   2      696.00     1246.20    110.75 o 
  -7   2   2     2530.01     3369.81     84.17 o 
  -6   2   2     2098.08     2105.55     94.14 o 
  -5   2   2    12869.00    15692.88    183.47 o 
  -4   2   2      357.24      526.97     70.23 o 
  -3   2   2      699.47      854.44     53.84 o 
  -2   2   2    37985.95    39589.01    462.98 o 
  -1   2   2    11450.84    10502.05    293.56 o 
   0   2   2    59556.18    58067.89    511.44 o 
   1   2   2     7344.18     8646.96    178.23 o 
   2   2   2    11917.89    11371.83    138.57 o 
   3   2   2    37933.44    34512.85    378.84 o 
   4   2   2    24240.76    26823.23    247.72 o 
   5   2   2    11493.52    10437.95    146.52 o 
   6   2   2     5184.37     5385.40     88.73 o 
   7   2   2    20537.56    20827.69    268.43 o 
   8   2   2     1352.12     1886.47    190.66 o 
   9   2   2     7158.76     6592.22    176.05 o 
  10   2   2     2399.20     2535.95    112.48 o 
  11   2   2    11794.49    11235.67    214.78 o 
  12   2   2     2425.64     2670.42    194.36 o 
  13   2   2     3056.51     3114.51    414.28 o 
  14   2   2      244.38      260.25     80.65 o 
  15   2   2      147.44      272.32     88.09 o 
  16   2   2      117.73      159.25    107.94 o 
  17   2   2     4602.41     4980.52    264.94 o 
  18   2   2      838.05      743.25    203.04 o 
 -18   3   2      934.44      895.74    254.39 o 
 -17   3   2       26.80       79.12     54.87 o 
 -16   3   2     2175.79     2257.79    248.95 o 
 -15   3   2      374.95      546.86    131.28 o 
 -14   3   2     9643.41     9249.57    761.43 o 
 -13   3   2     3033.25     3311.31    224.01 o 
 -12   3   2    19304.16    19262.08    338.12 o 
 -11   3   2       65.70      200.48     45.38 o 
 -10   3   2    54798.88    55717.63    486.06 o 
  -9   3   2     2126.09     2508.24    173.70 o 
  -8   3   2    94161.62   102828.02    813.82 o 
  -7   3   2     3398.18     3569.11     95.50 o 
  -6   3   2    68736.22    69662.72    558.02 o 
  -5   3   2    13723.42    13566.21    171.15 o 
  -4   3   2   102476.95   104485.91    454.67 o 
  -3   3   2     2213.17     1404.47     44.20 o 
  -2   3   2    42344.88    40103.79    523.06 o 
  -1   3   2    21752.48    21758.41    261.02 o 
   0   3   2    26766.20    28630.69    338.75 o 
   1   3   2     7625.48     5098.25    201.65 o 
   2   3   2     6905.67     8142.08    151.65 o 
   3   3   2     1435.00     2239.56     67.83 o 
   4   3   2     2117.66     2322.22    107.40 o 
   5   3   2     7222.56     7457.02    148.93 o 
   6   3   2     2452.96     2222.67     70.52 o 
   7   3   2    33254.09    33566.10    417.06 o 
   8   3   2     5831.47     6538.15    150.45 o 
   9   3   2    54450.06    57137.16    512.05 o 
  10   3   2     1827.48     2148.06    184.05 o 
  11   3   2    26351.96    26086.34    383.37 o 
  12   3   2     3965.04     3824.35    212.83 o 
  13   3   2    32521.54    32694.38   1293.85 o 
  14   3   2     1488.48     1725.03    371.65 o 
  15   3   2    28002.81    28435.32    986.06 o 
  16   3   2     1819.05     1533.07    255.84 o 
  17   3   2     8288.77     8317.16    361.53 o 
  18   3   2      677.51      454.71    156.12 o 
 -18   4   2     5514.42     6053.07    217.73 o 
 -17   4   2     5027.60     4773.74    213.07 o 
 -16   4   2     6771.04     6389.48    617.24 o 
 -15   4   2     2128.99     2061.36    251.03 o 
 -14   4   2     6535.50     7223.55    345.47 o 
 -13   4   2    19121.85    17867.75    372.79 o 
 -12   4   2     1146.47     1080.66    110.99 o 
 -11   4   2      851.26     1113.65    121.95 o 
 -10   4   2     2168.84     1814.29    167.37 o 
  -9   4   2      118.08      193.36     31.62 o 
  -8   4   2     1728.92     2121.57    112.90 o 
  -7   4   2      258.10      271.10     34.42 o 
  -6   4   2     2515.78     3561.81    104.55 o 
  -5   4   2     2484.24     2460.31     79.11 o 
  -4   4   2      596.07      730.28     76.70 o 
  -3   4   2     5289.10     4586.71     90.57 o 
  -2   4   2     7769.60     8091.02    169.75 o 
  -1   4   2     2170.47     2612.69    139.83 o 
   0   4   2    97654.64    98127.95   1814.73 o 
   1   4   2    17322.34    18988.53    245.29 o 
   2   4   2    26056.11    28739.57    256.45 o 
   3   4   2    19205.55    18764.75    268.32 o 
   4   4   2    18311.79    18220.96    211.03 o 
   5   4   2    21863.09    20634.98    208.93 o 
   6   4   2    17116.54    15746.05    238.68 o 
   7   4   2    25533.42    26749.89    290.50 o 
   8   4   2     3347.84     3218.87    129.08 o 
   9   4   2     5334.92     4859.68    137.63 o 
  10   4   2      807.99     1072.09    127.45 o 
  11   4   2      859.28     1078.27    130.14 o 
  12   4   2     1743.23     1994.13    221.37 o 
  13   4   2       67.10       68.18     61.42 o 
  14   4   2       81.56      138.63     73.75 o 
  15   4   2     3589.24     3913.28    404.85 o 
  16   4   2      364.96      368.98    123.87 o 
  17   4   2     4886.18     5334.66    231.14 o 
  18   4   2      574.07      530.89    149.33 o 
 -18   5   2     1400.53     1485.14    334.95 o 
 -17   5   2    13096.62    12843.92    432.58 o 
 -16   5   2     1986.60     2096.04    269.72 o 
 -15   5   2     7292.76     7430.08    369.36 o 
 -14   5   2      832.89     1196.82    233.32 o 
 -13   5   2    21684.83    22237.79    458.00 o 
 -12   5   2      302.17      451.68     66.89 o 
 -11   5   2     4194.16     4363.52    162.46 o 
 -10   5   2      302.47      211.43     38.00 o 
  -9   5   2      363.76      636.84     66.93 o 
  -8   5   2      554.83     1109.90    100.41 o 
  -7   5   2      629.96      649.76     97.83 o 
  -6   5   2     3237.43     3429.71     72.51 o 
  -5   5   2     1456.80     1674.27     61.44 o 
  -4   5   2     1965.68     2646.80     69.72 o 
  -3   5   2    13875.78    14515.01    165.89 o 
  -2   5   2    25216.18    23997.37    437.08 o 
  -1   5   2     3293.36     2319.41    167.10 o 
   0   5   2    94357.48    93258.33    574.22 o 
   1   5   2      620.44      420.45     32.92 o 
   2   5   2    41556.61    43137.67    244.62 o 
   3   5   2    34838.87    32306.28    288.28 o 
   4   5   2    18228.38    19442.56    151.63 o 
   5   5   2     8492.23     9304.02    163.40 o 
   6   5   2    10599.00    11901.44    127.79 o 
   7   5   2     8761.79     8705.58    151.24 o 
   8   5   2     2554.14     2546.38     99.25 o 
   9   5   2      469.72      652.53     73.77 o 
  10   5   2      109.36      267.78     48.77 o 
  11   5   2      172.68      253.02     38.72 o 
  12   5   2      553.27      787.05    101.56 o 
  13   5   2      480.45      759.75    136.46 o 
  14   5   2      387.69      448.98    162.53 o 
  15   5   2       28.91      100.55     65.99 o 
  16   5   2     1825.39     1922.20    312.64 o 
  17   5   2      514.98      536.93    167.45 o 
  18   5   2     3648.79     3045.47    482.47 o 
 -18   6   2      372.15      234.05     78.78 o 
 -17   6   2     3224.54     3306.21    211.88 o 
 -16   6   2     1398.16     1235.15    315.14 o 
 -15   6   2     7390.76     7603.78    276.44 o 
 -14   6   2       32.30       86.47     77.83 o 
 -13   6   2    26762.37    25742.36    632.54 o 
 -12   6   2     2085.90     2176.14    184.19 o 
 -11   6   2    18023.56    17955.32    273.18 o 
 -10   6   2      109.39      200.25     36.61 o 
  -9   6   2    31850.76    28304.24    366.60 o 
  -8   6   2     2417.82     3102.25     96.49 o 
  -7   6   2    81083.70    81402.02    704.37 o 
  -6   6   2     1008.42     1032.39     67.07 o 
  -5   6   2    38584.76    36843.43    542.54 o 
  -4   6   2     7465.83     7520.96    141.61 o 
  -3   6   2    74689.55    79016.55    949.80 o 
  -2   6   2    11097.20     9611.21    137.75 o 
  -1   6   2    50701.04    48833.24   1199.72 o 
   0   6   2    25413.05    23341.63    345.45 o 
   1   6   2    49203.09    51148.38    333.91 o 
   2   6   2    20675.58    21918.31    201.11 o 
   3   6   2    58776.69    59908.43    339.24 o 
   4   6   2     9699.61     9526.08    250.86 o 
   5   6   2     9173.32     9475.29    114.55 o 
   6   6   2    35259.49    34507.03    398.46 o 
   7   6   2     7219.83     7757.03    139.50 o 
   8   6   2    49671.74    48846.43    443.58 o 
   9   6   2       47.16       68.46     28.62 o 
  10   6   2    42211.38    41461.72    409.40 o 
  11   6   2      386.30      532.53     84.50 o 
  12   6   2    21240.65    21353.16    431.04 o 
  13   6   2      566.28      613.36    102.19 o 
  14   6   2    26449.49    27027.39    629.37 o 
  15   6   2      118.67      101.01     78.82 o 
  16   6   2    13276.56    12650.64    599.28 o 
  17   6   2       75.79      170.60     83.22 o 
  18   6   2     4428.37     4610.11    260.70 o 
 -18   7   2     2521.41     3005.53    593.71 o 
 -17   7   2     4558.73     4782.14    230.25 o 
 -16   7   2     1136.02     1221.14    202.46 o 
 -15   7   2     4263.00     4405.07    287.75 o 
 -14   7   2     1590.05     1374.58    269.49 o 
 -13   7   2     1165.16     1141.79    152.55 o 
 -12   7   2      203.23      155.77     41.96 o 
 -11   7   2     5911.12     5856.00    326.02 o 
 -10   7   2      574.84      509.96     67.83 o 
  -9   7   2      110.81      142.63     28.09 o 
  -8   7   2     4910.10     5231.28    113.44 o 
  -7   7   2      205.83      180.56     30.47 o 
  -6   7   2     6960.10     6667.35    195.45 o 
  -5   7   2    10525.09     9617.03    107.35 o 
  -4   7   2    13091.44    12257.07    146.52 o 
  -3   7   2    20693.81    17088.27    248.31 o 
  -2   7   2    15486.94    15293.65    356.46 o 
  -1   7   2    14512.21    13244.62    226.01 o 
   0   7   2    12294.05    14060.92    160.08 o 
   1   7   2    40248.34    37433.31    319.37 o 
   2   7   2     9108.32    10837.44    153.34 o 
   3   7   2     2131.83     2379.67     70.05 o 
   4   7   2      210.90      272.09     37.84 o 
   5   7   2      183.42      169.15     41.04 o 
   6   7   2    13952.27    14645.34    143.26 o 
   7   7   2      963.23      955.46    111.14 o 
   8   7   2     1491.41     1773.81    123.04 o 
   9   7   2      190.66      129.82     35.27 o 
  10   7   2     1218.45     1201.41    140.63 o 
  11   7   2      341.65      404.44     58.35 o 
  12   7   2       79.90      110.85     66.16 o 
  13   7   2     2538.93     2672.11    266.28 o 
  14   7   2     4398.27     4348.27    325.30 o 
  15   7   2     1107.08     1129.39    184.95 o 
  16   7   2     2067.62     2087.50    378.47 o 
  17   7   2      485.34      619.46    196.14 o 
  18   7   2     5076.94     4851.60    334.71 o 
 -18   8   2     1992.28     1863.69    342.37 o 
 -17   8   2     2072.19     1939.33    296.01 o 
 -16   8   2     2964.58     2808.09    309.11 o 
 -15   8   2      615.40      809.19    176.34 o 
 -14   8   2     2607.22     2978.95    157.80 o 
 -13   8   2      217.59      301.47     65.99 o 
 -12   8   2     5661.32     5998.64    335.08 o 
 -11   8   2      941.15     1089.71    121.54 o 
 -10   8   2      912.87     1305.57    136.34 o 
  -9   8   2     2061.64     1870.12    116.07 o 
  -8   8   2      713.34      849.63     83.07 o 
  -7   8   2    13934.94    12410.47    185.87 o 
  -6   8   2     1250.03     1703.91     54.14 o 
  -5   8   2     4176.26     3554.12     70.03 o 
  -4   8   2     1118.99     1577.81     66.52 o 
  -3   8   2    28416.98    30032.50    404.45 o 
  -2   8   2     5190.20     5331.13    211.04 o 
  -1   8   2     2592.84     2557.57     61.90 o 
   0   8   2      164.92      340.15     32.48 o 
   1   8   2    73553.74    75136.62    332.74 o 
   2   8   2    12562.47    12452.30    241.47 o 
   3   8   2    36361.43    33041.63    383.62 o 
   4   8   2       64.19      287.56     81.38 o 
   5   8   2    13535.27    13082.39    127.90 o 
   6   8   2     7227.91     7454.18    160.42 o 
   7   8   2     6940.87     6636.28    145.57 o 
   8   8   2     2986.17     3301.18    115.42 o 
   9   8   2      489.06      595.44     74.57 o 
  10   8   2     3388.74     3323.17    218.67 o 
  11   8   2     1498.83     1144.67    137.09 o 
  12   8   2     3976.07     4207.42    494.23 o 
  13   8   2     2816.25     2550.01    348.79 o 
  14   8   2     1104.18     1138.73    232.54 o 
  15   8   2      829.64      831.57    171.26 o 
  16   8   2     4336.01     4316.34    338.42 o 
  17   8   2     1612.98     1254.15    250.50 o 
  18   8   2      531.43      493.02    125.17 o 
 -18   9   2      676.67      692.46    227.79 o 
 -17   9   2     6362.31     6452.92    289.92 o 
 -16   9   2     6406.32     6845.37    340.99 o 
 -15   9   2      940.69      901.96    124.76 o 
 -14   9   2    10097.01    10661.09    504.71 o 
 -13   9   2     7582.38     7573.92    280.77 o 
 -12   9   2    20987.08    23087.38    515.32 o 
 -11   9   2     7177.71     7516.95    221.24 o 
 -10   9   2     8049.06     8144.58    158.58 o 
  -9   9   2      212.46      426.81     59.87 o 
  -8   9   2    21558.68    21305.00    328.45 o 
  -7   9   2     3735.78     3133.42     89.94 o 
  -6   9   2    17891.06    17106.54    231.70 o 
  -5   9   2      653.24      506.11     64.66 o 
  -4   9   2     5571.07     5901.41    122.28 o 
  -3   9   2    14236.89    14518.36    171.83 o 
  -2   9   2    21316.83    20908.20    185.53 o 
  -1   9   2    32285.69    34685.65    293.37 o 
   0   9   2    26352.77    25347.14    289.08 o 
   1   9   2    59080.08    57069.71    453.08 o 
   2   9   2    38199.12    38065.79    331.51 o 
   3   9   2    21792.92    20294.51    539.41 o 
   4   9   2      545.68      640.51     75.06 o 
   5   9   2    37079.04    36051.23    405.60 o 
   6   9   2    28147.92    28554.04    300.67 o 
   7   9   2    22516.74    21405.37    298.12 o 
   8   9   2    11201.93    11045.39    220.40 o 
   9   9   2     5325.78     5776.03    113.45 o 
  10   9   2     4392.02     4824.30    133.97 o 
  11   9   2    21720.29    22383.86    300.61 o 
  12   9   2     1450.93     1424.37    309.48 o 
  13   9   2    15030.53    15395.03    431.17 o 
  14   9   2       60.80       90.05     56.62 o 
  15   9   2    16159.53    16363.17    553.24 o 
  16   9   2      185.07      175.76     56.89 o 
  17   9   2     5087.50     4925.76    326.44 o 
  18   9   2     1756.26     1413.22    280.02 o 
 -18  10   2      258.64      242.52     92.34 o 
 -17  10   2     1695.77     1635.05    210.39 o 
 -16  10   2     3315.46     3590.22    454.50 o 
 -15  10   2      496.69      523.29    142.29 o 
 -14  10   2       34.05       33.30     67.81 o 
 -13  10   2     3146.34     3444.36    197.97 o 
 -12  10   2      940.58     1209.88    208.47 o 
 -11  10   2     1007.33     1033.90     96.62 o 
 -10  10   2      175.16      259.00     41.77 o 
  -9  10   2     1751.17     1554.03     80.02 o 
  -8  10   2     4840.28     5763.11    175.80 o 
  -7  10   2    12482.76    12430.10    244.30 o 
  -6  10   2     1474.01     2265.49     56.55 o 
  -5  10   2    13181.24    15309.10    132.94 o 
  -4  10   2      353.35      370.34     44.45 o 
  -3  10   2    21832.67    22936.84    256.33 o 
  -2  10   2      980.06     1296.74     41.11 o 
  -1  10   2     7486.66     7519.87    137.85 o 
   0  10   2      221.69      312.07     45.89 o 
   1  10   2     6303.07     5755.08    111.92 o 
   2  10   2      987.87      866.39     60.94 o 
   3  10   2     4472.21     4575.50     86.39 o 
   4  10   2    11754.79    11699.88    171.48 o 
   5  10   2       56.61      130.10     29.62 o 
   6  10   2       41.03       78.37     30.63 o 
   7  10   2      775.85     1313.17    122.43 o 
   8  10   2     1473.09     1338.65    130.03 o 
   9  10   2      847.16      807.42     70.28 o 
  10  10   2     7734.34     7490.79    172.94 o 
  11  10   2     1995.18     1642.15    181.34 o 
  12  10   2      862.78      984.76    198.91 o 
  13  10   2     3687.20     4088.26    425.71 o 
  14  10   2     3536.78     3888.16    319.16 o 
  15  10   2      677.56      748.92    160.91 o 
  16  10   2     2178.86     2023.42    313.19 o 
  17  10   2      292.44      216.45     89.49 o 
  18  10   2      230.65      260.31     75.70 o 
 -17  11   2       43.33       60.45     79.46 o 
 -16  11   2     2145.93     1823.19    352.49 o 
 -15  11   2      148.21      172.32    111.70 o 
 -14  11   2      867.76      813.53    164.00 o 
 -13  11   2        8.17      109.01     60.08 o 
 -12  11   2     3542.91     4255.85    268.66 o 
 -11  11   2      433.43      594.03     82.33 o 
 -10  11   2    20051.72    20075.57    301.15 o 
  -9  11   2     2497.49     2428.06    136.53 o 
  -8  11   2    11764.70    13937.91    227.15 o 
  -7  11   2      977.79     1378.70    105.91 o 
  -6  11   2    29743.78    28039.22    288.51 o 
  -5  11   2       80.60      296.43     39.05 o 
  -4  11   2    23527.47    23243.43    264.04 o 
  -3  11   2       10.24       91.22     26.42 o 
  -2  11   2    12064.60    11275.35     90.74 o 
  -1  11   2       99.40      258.08     30.72 o 
   0  11   2     2263.98     3077.07    129.07 o 
   1  11   2       15.28      119.78     21.03 o 
   2  11   2      798.67     1112.84     66.19 o 
   3  11   2       52.67      349.88     40.74 o 
   4  11   2     3938.62     4022.24     80.24 o 
   5  11   2     2435.09     2481.02     64.70 o 
   6  11   2     1401.05     1240.20    110.09 o 
   7  11   2     9711.00     8826.74    170.72 o 
   8  11   2     1198.35     1700.53    118.52 o 
   9  11   2    14017.81    13306.23    223.98 o 
  10  11   2     1506.25     1563.87    163.89 o 
  11  11   2    12588.01    11781.82    278.99 o 
  12  11   2     2117.76     2055.42    294.64 o 
  13  11   2     4674.48     4268.04    263.15 o 
  14  11   2      652.36      790.87    178.01 o 
  15  11   2     5489.54     5771.93    201.69 o 
  16  11   2      391.14      525.87    111.82 o 
  17  11   2     2349.54     2275.05    294.10 o 
 -17  12   2     2867.61     2314.02    492.89 o 
 -16  12   2     7210.24     7562.55    307.65 o 
 -15  12   2     4922.93     4563.62    205.41 o 
 -14  12   2     2840.74     2883.57    219.00 o 
 -13  12   2    13650.16    14489.62    380.48 o 
 -12  12   2     6704.96     7072.31    257.46 o 
 -11  12   2     2367.29     2500.86    159.76 o 
 -10  12   2       58.16       82.35     33.96 o 
  -9  12   2       56.09      116.81     30.74 o 
  -8  12   2     4785.12     4584.54    112.27 o 
  -7  12   2     9148.86     9011.66    175.91 o 
  -6  12   2      339.77      263.09     40.84 o 
  -5  12   2       91.56      223.32     30.17 o 
  -4  12   2     2479.79     3097.65     90.38 o 
  -3  12   2    16376.87    16759.11    222.81 o 
  -2  12   2    26077.35    26563.75    293.90 o 
  -1  12   2    20720.56    21089.35    240.24 o 
   0  12   2    56626.77    56966.96    577.58 o 
   1  12   2   107141.85   105361.17    882.65 o 
   2  12   2    38920.67    38481.67    418.93 o 
   3  12   2    50609.50    47974.89    252.85 o 
   4  12   2    51289.88    51545.82    489.21 o 
   5  12   2    15491.42    15041.18    220.44 o 
   6  12   2    38615.14    37601.00    349.09 o 
   7  12   2    29258.53    29815.31    263.81 o 
   8  12   2     5051.04     4203.84    121.26 o 
   9  12   2     4508.77     5075.66    123.01 o 
  10  12   2     7063.13     6418.11    214.52 o 
  11  12   2     3879.71     3706.86    142.13 o 
  12  12   2     8740.70     7619.21    440.24 o 
  13  12   2       12.48       72.14     51.49 o 
  14  12   2     2594.27     2551.65    301.85 o 
  15  12   2      124.13      140.75     80.53 o 
  16  12   2     4170.73     4464.66    452.24 o 
  17  12   2     3547.27     3047.65    496.17 o 
 -17  13   2      415.77      461.01    112.50 o 
 -16  13   2     1910.60     1610.29    309.63 o 
 -15  13   2      694.33      606.88    151.73 o 
 -14  13   2      457.92      456.70    125.78 o 
 -13  13   2      550.80      434.64     89.83 o 
 -12  13   2     5537.46     6189.37    230.67 o 
 -11  13   2       35.82      143.48     47.10 o 
 -10  13   2     4991.47     4470.84    196.84 o 
  -9  13   2       80.78      127.88     65.18 o 
  -8  13   2    31730.76    33552.07    413.90 o 
  -7  13   2     1873.38     2213.79    112.07 o 
  -6  13   2     5390.37     5384.35    118.03 o 
  -5  13   2     1524.78     1439.02     71.64 o 
  -4  13   2    22830.13    23466.87    350.34 o 
  -3  13   2     3276.13     3094.30     54.15 o 
  -2  13   2     2452.37     2450.35     68.70 o 
  -1  13   2     3771.74     3179.16     68.15 o 
   0  13   2      525.25      460.58     39.30 o 
   1  13   2       34.94      121.99     21.37 o 
   2  13   2     1419.42     1229.33     90.65 o 
   3  13   2     4023.03     3604.48     76.64 o 
   4  13   2     4912.48     5451.76    103.44 o 
   5  13   2       92.86      294.14     97.89 o 
   6  13   2      140.03      305.67     44.33 o 
   7  13   2    14203.84    14253.07    174.05 o 
   8  13   2     6348.14     6343.97    134.28 o 
   9  13   2     9074.54     9133.63    179.64 o 
  10  13   2       49.09       79.08     40.54 o 
  11  13   2    14808.56    13290.46    369.61 o 
  12  13   2      649.92      695.58    138.94 o 
  13  13   2     4070.30     4228.17    214.93 o 
  14  13   2      120.78      141.31     67.04 o 
  15  13   2     7680.35     7967.29    302.33 o 
  16  13   2     1567.38     1486.43    334.00 o 
  17  13   2      295.40      297.50    130.98 o 
 -17  14   2     2511.66     2149.06    423.34 o 
 -16  14   2     1589.06     1292.78    327.75 o 
 -15  14   2     3571.07     3352.85    495.85 o 
 -14  14   2      580.91      543.01    112.16 o 
 -13  14   2     4099.58     3395.08    130.82 o 
 -12  14   2     2115.16     2048.49    219.89 o 
 -11  14   2    21664.73    21757.27    436.89 o 
 -10  14   2      362.60      386.98     74.54 o 
  -9  14   2    24129.85    24186.46    354.22 o 
  -8  14   2     1590.21     1880.04    116.38 o 
  -7  14   2    19369.14    17754.42    263.96 o 
  -6  14   2    12908.58    13335.09    240.71 o 
  -5  14   2    45825.79    46523.15    649.03 o 
  -4  14   2     4765.18     4727.80    128.46 o 
  -3  14   2     5031.96     5657.55    126.06 o 
  -2  14   2    18252.70    19926.32    289.39 o 
  -1  14   2       31.14      -21.78     27.24 o 
   0  14   2      988.75     1072.77     62.44 o 
   1  14   2      933.52      676.23    103.50 o 
   2  14   2     1593.99     1491.69     56.41 o 
   3  14   2      120.33      191.34     32.87 o 
   4  14   2     8334.56     8586.78    160.95 o 
   5  14   2     3341.83     3900.21    105.94 o 
   6  14   2    11408.76    11516.89    226.46 o 
   7  14   2     5314.11     5551.04    129.47 o 
   8  14   2    47810.00    49258.32    522.45 o 
   9  14   2      163.51      181.75     29.71 o 
  10  14   2    27029.97    26078.04    452.06 o 
  11  14   2     1051.24      862.67    235.08 o 
  12  14   2     9895.98    10343.34    456.21 o 
  13  14   2     1160.30      846.69    182.32 o 
  14  14   2     6842.85     6769.38    411.76 o 
  15  14   2      378.99      460.28    114.21 o 
  16  14   2     1524.40     1208.75    237.28 o 
  17  14   2     1317.99     1220.24    354.05 o 
 -17  15   2    10311.33    10346.26    400.59 o 
 -16  15   2     1425.79     1094.46    267.07 o 
 -15  15   2    10181.29    10426.34    408.46 o 
 -14  15   2     3832.62     3655.86    191.41 o 
 -13  15   2     6939.48     7182.57    337.21 o 
 -12  15   2     2821.13     2864.82    174.34 o 
 -11  15   2     4314.45     4313.87    209.35 o 
 -10  15   2      200.75      184.23     43.69 o 
  -9  15   2     2800.85     2959.41    215.00 o 
  -8  15   2     1478.27     1654.24    102.93 o 
  -7  15   2     3841.56     3856.07    112.22 o 
  -6  15   2     4325.44     3920.66    119.79 o 
  -5  15   2     3350.71     3224.98    104.23 o 
  -4  15   2    10875.62    10837.08    186.22 o 
  -3  15   2    21594.90    21622.18    276.76 o 
  -2  15   2    23472.72    23724.75    130.71 o 
  -1  15   2    56260.23    61046.81    394.20 o 
   0  15   2    45326.27    45092.70    670.99 o 
   1  15   2    36301.96    38906.91    410.41 o 
   2  15   2    39494.29    40465.29    390.65 o 
   3  15   2    40276.69    38714.89    348.85 o 
   4  15   2     8910.86     8771.98    185.76 o 
   5  15   2    31915.66    31845.84    344.65 o 
   6  15   2    23375.02    23259.48    321.10 o 
   7  15   2    10965.99    12418.18    239.24 o 
   8  15   2     7901.25     7154.62    166.37 o 
   9  15   2      938.29     1120.84    126.50 o 
  10  15   2     4601.13     4608.86    134.11 o 
  11  15   2     1070.05     1412.61    273.20 o 
  12  15   2      736.23      867.31    190.53 o 
  13  15   2     1618.74     1775.70    203.07 o 
  14  15   2       13.54       85.61     73.51 o 
  15  15   2      658.69      786.93    179.58 o 
  16  15   2     2159.77     2012.59    360.88 o 
  17  15   2     2239.12     1635.49    416.19 o 
 -16  16   2      776.42      547.80    180.53 o 
 -15  16   2      464.40      365.78     91.07 o 
 -14  16   2     1919.18     1653.91    300.81 o 
 -13  16   2     3149.53     3096.33    113.12 o 
 -12  16   2       28.01       19.53     33.86 o 
 -11  16   2    15329.13    15214.30    338.44 o 
 -10  16   2      148.20      278.05     55.45 o 
  -9  16   2    24649.00    24641.08    374.72 o 
  -8  16   2     5926.83     5868.20    198.02 o 
  -7  16   2    43895.93    43583.19    392.51 o 
  -6  16   2     1737.36     1651.17    129.61 o 
  -5  16   2    15048.28    14370.84    180.51 o 
  -4  16   2      808.85      993.86     56.57 o 
  -3  16   2    12752.82    11731.34    203.51 o 
  -2  16   2    15815.50    15534.25    307.31 o 
  -1  16   2     2367.69     2411.20    123.54 o 
   0  16   2     1157.23     1178.16     62.44 o 
   1  16   2    11359.64    12628.33    253.88 o 
   2  16   2     2917.83     3576.52    131.72 o 
   3  16   2     6132.46     5501.67    319.36 o 
   4  16   2      258.32      590.21     60.06 o 
   5  16   2    10100.15    12178.68    221.46 o 
   6  16   2     4896.05     4599.67    106.20 o 
   7  16   2     3042.14     3280.50     94.16 o 
   8  16   2    16451.62    17403.28    274.98 o 
   9  16   2      159.42      145.94     44.86 o 
  10  16   2    20813.08    20268.88    410.86 o 
  11  16   2     1584.59     1519.97    281.29 o 
  12  16   2    10018.98     9189.54    820.67 o 
  13  16   2       46.26      226.06     78.54 o 
  14  16   2    11927.47    11168.64    543.80 o 
  15  16   2     3618.82     3625.58    286.93 o 
  16  16   2     5317.62     5240.50    199.17 o 
 -16  17   2     1314.76     1103.20    207.06 o 
 -15  17   2      200.21      141.67     53.70 o 
 -14  17   2     4965.37     4937.03    236.47 o 
 -13  17   2      632.39      624.52     98.71 o 
 -12  17   2     8792.76     8657.96    325.65 o 
 -11  17   2      123.90      127.59     44.49 o 
 -10  17   2    33438.46    36864.05    668.57 o 
  -9  17   2     6190.16     6167.57    187.72 o 
  -8  17   2    24517.90    23731.55    367.46 o 
  -7  17   2     2832.81     3060.79    124.60 o 
  -6  17   2    36463.45    38800.78    357.34 o 
  -5  17   2    16954.87    17579.32    269.26 o 
  -4  17   2    28760.66    27894.04    344.67 o 
  -3  17   2     8477.03     8844.64    161.18 o 
  -2  17   2     7223.21     7488.88    151.49 o 
  -1  17   2     6338.86     6222.33    118.78 o 
   0  17   2      722.72      824.30     79.76 o 
   1  17   2     1629.16     1716.12     89.25 o 
   2  17   2     9922.41    10851.44    199.31 o 
   3  17   2     1868.48     2215.27    126.81 o 
   4  17   2      427.16      401.81     52.37 o 
   5  17   2      994.59     1173.51    128.49 o 
   6  17   2    24051.53    22757.37    320.35 o 
   7  17   2     8804.76     8129.30    152.69 o 
   8  17   2      147.58      195.94     40.13 o 
   9  17   2    18722.39    18615.27    519.79 o 
  10  17   2     1678.25     1550.19    217.04 o 
  11  17   2    12130.23    12152.05    567.41 o 
  12  17   2      202.47      230.28     64.82 o 
  13  17   2    13498.95    13474.98    504.44 o 
  14  17   2        4.35      -27.08     71.27 o 
  15  17   2     6493.78     6563.99    382.16 o 
  16  17   2     1088.03      739.60    223.18 o 
 -16  18   2     9143.67     8657.85    385.71 o 
 -15  18   2      637.55      532.03    166.96 o 
 -14  18   2    12706.82    13685.70    617.51 o 
 -13  18   2     1789.76     1739.10    207.55 o 
 -12  18   2    11952.43    11927.25    296.70 o 
 -11  18   2     1096.49     1175.82    205.13 o 
 -10  18   2     5584.52     6081.47    229.54 o 
  -9  18   2     2088.17     2503.30    220.00 o 
  -8  18   2     1209.23     1265.27     99.62 o 
  -7  18   2     6980.01     6295.27    173.06 o 
  -6  18   2      313.85      425.77     67.68 o 
  -5  18   2    17981.94    18096.02    266.53 o 
  -4  18   2    15141.63    14685.57    264.99 o 
  -3  18   2    12236.44    13028.08    267.27 o 
  -2  18   2    18577.69    17940.35    253.14 o 
  -1  18   2    23289.48    24600.57    313.00 o 
   0  18   2    33129.33    33082.23    287.24 o 
   1  18   2    34547.37    35271.11    292.45 o 
   2  18   2    20328.74    20559.62    278.15 o 
   3  18   2    36903.76    36289.04    368.75 o 
   4  18   2    16186.71    16373.95    205.11 o 
   5  18   2    16792.09    17572.17    264.30 o 
   6  18   2     7534.78     7352.94    174.12 o 
   7  18   2    16032.90    15809.19    258.64 o 
   8  18   2       69.37      141.77     47.66 o 
   9  18   2    16200.40    15716.23    308.20 o 
  10  18   2     1521.12     1411.29    217.96 o 
  11  18   2     3371.66     3151.64    143.45 o 
  12  18   2      249.78      307.51     85.80 o 
  13  18   2      190.20      288.90    100.77 o 
  14  18   2     1361.92     1280.31    318.99 o 
  15  18   2     2397.45     1929.57    314.18 o 
  16  18   2     1063.09      873.88    277.85 o 
 -15  19   2     1731.42     1551.79    254.96 o 
 -14  19   2     3167.52     3125.74    138.56 o 
 -13  19   2     3257.57     2833.79    119.39 o 
 -12  19   2    10023.68     9414.79    257.64 o 
 -11  19   2      224.48      231.53     46.32 o 
 -10  19   2    16759.04    17143.78    417.90 o 
  -9  19   2     1431.58     1352.59    191.72 o 
  -8  19   2    26579.92    26769.87    450.20 o 
  -7  19   2     7844.89     7753.29    407.44 o 
  -6  19   2    11195.83    11200.38    190.25 o 
  -5  19   2     3489.78     3363.31    167.31 o 
  -4  19   2    11713.49    12047.44    182.94 o 
  -3  19   2    11898.82    12309.50    259.08 o 
  -2  19   2      916.71     1018.93     69.96 o 
  -1  19   2    15353.34    16179.14    188.42 o 
   0  19   2      820.42      772.54    116.67 o 
   1  19   2      484.66      761.08    103.16 o 
   2  19   2      399.82      502.88     67.86 o 
   3  19   2      126.97      254.83     73.56 o 
   4  19   2     5179.83     5171.32    102.65 o 
   5  19   2    11634.76    11352.35    193.11 o 
   6  19   2     1857.64     1927.73    116.44 o 
   7  19   2    11448.44    11120.29    235.36 o 
   8  19   2     5239.75     5514.43    223.00 o 
   9  19   2    30487.04    29434.37    628.64 o 
  10  19   2      924.09      944.24    162.58 o 
  11  19   2     8811.84     8982.43    407.20 o 
  12  19   2      156.43      206.25     72.11 o 
  13  19   2    11004.45    10792.62    489.44 o 
  14  19   2        9.95       74.87     46.77 o 
  15  19   2     5559.78     5257.51    434.47 o 
 -15  20   2     1193.32      764.04    181.54 o 
 -14  20   2      104.05      133.29     53.60 o 
 -13  20   2     2849.41     2503.94    146.50 o 
 -12  20   2      861.32      754.93    126.90 o 
 -11  20   2    11252.14    10949.38    339.01 o 
 -10  20   2      126.45      181.08     44.76 o 
  -9  20   2    19269.29    20377.30    518.51 o 
  -8  20   2      214.40      283.90     54.97 o 
  -7  20   2    27901.26    29489.25    425.85 o 
  -6  20   2     2525.93     2803.95    111.17 o 
  -5  20   2    44865.79    45972.74    443.51 o 
  -4  20   2     2233.76     2271.31    160.86 o 
  -3  20   2    18644.39    18629.75    264.31 o 
  -2  20   2      706.40      988.56    243.07 o 
  -1  20   2     9881.87     9768.71    196.39 o 
   0  20   2     5464.60     5467.84     87.80 o 
   1  20   2     1415.86     1226.16    106.16 o 
   2  20   2      523.71      698.55     73.23 o 
   3  20   2      169.17      224.66     41.50 o 
   4  20   2     2661.85     2558.74     83.06 o 
   5  20   2     7333.98     6660.15    210.11 o 
   6  20   2     1374.01     1515.46    146.78 o 
   7  20   2     3899.64     3840.22     89.77 o 
   8  20   2     5728.74     5122.85    201.84 o 
   9  20   2     1102.15      980.62    157.61 o 
  10  20   2    12579.53    12913.10    453.03 o 
  11  20   2      836.05      703.71    144.89 o 
  12  20   2    19529.09    19065.63    634.59 o 
  13  20   2       12.08       62.56     45.70 o 
  14  20   2    15036.26    14699.85    425.18 o 
  15  20   2      246.76      195.67     87.23 o 
 -14  21   2     2841.93     2816.98    364.14 o 
 -13  21   2     8762.17     8697.21    336.02 o 
 -12  21   2     1334.34      957.16    188.28 o 
 -11  21   2     6203.89     6341.95    241.20 o 
 -10  21   2      658.29      707.66    187.21 o 
  -9  21   2      248.39      220.49     52.42 o 
  -8  21   2      707.82      661.99     95.94 o 
  -7  21   2     1241.05     1033.03    115.10 o 
  -6  21   2      724.91      875.60     83.11 o 
  -5  21   2     2864.74     2584.82    249.37 o 
  -4  21   2     8963.38     8371.83    216.52 o 
  -3  21   2    15812.96    15697.73    378.01 o 
  -2  21   2    11811.69    11960.89    179.57 o 
  -1  21   2    14223.18    15280.29    257.05 o 
   0  21   2    28654.76    28722.93    202.84 o 
   1  21   2    26435.74    26334.42    412.02 o 
   2  21   2    35729.16    37027.99    482.87 o 
   3  21   2    11293.14    11649.31    377.37 o 
   4  21   2    54554.30    55473.57    578.11 o 
   5  21   2    24582.95    24916.15    290.75 o 
   6  21   2    13902.99    13751.32    268.34 o 
   7  21   2     8759.11     8401.80    226.72 o 
   8  21   2    18724.69    17600.71    467.09 o 
   9  21   2     6955.94     6770.16    180.48 o 
  10  21   2      864.12     1008.98    198.74 o 
  11  21   2      694.72      774.07    142.28 o 
  12  21   2       11.67       77.12     50.06 o 
  13  21   2      101.33      132.38     75.04 o 
  14  21   2     3160.97     3682.77    579.25 o 
  15  21   2      199.30      200.01     49.52 o 
 -14  22   2     1836.88     1467.44    318.30 o 
 -13  22   2     7960.72     7600.22    324.91 o 
 -12  22   2     1538.07     1366.01    230.35 o 
 -11  22   2     4544.03     4901.63    248.21 o 
 -10  22   2     1184.61     1143.49    190.43 o 
  -9  22   2    20883.99    22062.39    383.20 o 
  -8  22   2     1078.72     1105.49    136.04 o 
  -7  22   2     9802.30    10068.08    221.22 o 
  -6  22   2     2197.32     2169.25     74.13 o 
  -5  22   2     8848.50     8692.62    204.21 o 
  -4  22   2     3725.61     4102.91     91.57 o 
  -3  22   2     9635.00     9418.24    245.04 o 
  -2  22   2    14666.27    14979.71    255.15 o 
  -1  22   2     3447.30     3631.33    144.49 o 
   0  22   2     7921.31     7908.15    311.25 o 
   1  22   2     1126.55     1222.94    156.44 o 
   2  22   2     4680.70     4157.85    200.67 o 
   3  22   2      147.74      179.88     36.68 o 
   4  22   2       33.65       57.63     23.01 o 
   5  22   2     2258.26     2058.86    138.69 o 
   6  22   2     4778.36     4610.17    343.98 o 
   7  22   2     7139.53     6855.08    219.54 o 
   8  22   2     2114.72     1886.10    134.47 o 
   9  22   2     2821.20     2872.71    166.10 o 
  10  22   2     9189.49     8931.69    318.11 o 
  11  22   2     2026.76     1668.43    229.92 o 
  12  22   2     6616.18     6384.92    181.32 o 
  13  22   2       46.66       56.68     60.11 o 
  14  22   2     8916.92     8890.15    385.11 o 
 -14  23   2     3545.13     3578.21    259.51 o 
 -13  23   2      578.20      465.66    151.90 o 
 -12  23   2     6091.03     6222.94    188.43 o 
 -11  23   2     3506.13     3399.92    196.20 o 
 -10  23   2    10577.14    10492.41    294.29 o 
  -9  23   2      240.07      262.88     54.26 o 
  -8  23   2     9356.08     9890.76    346.72 o 
  -7  23   2      930.91     1088.50    116.82 o 
  -6  23   2    20349.57    20664.16    320.60 o 
  -5  23   2     5136.68     4842.99    176.21 o 
  -4  23   2     7544.04     7332.19    190.17 o 
  -3  23   2     5781.82     5826.24    191.63 o 
  -2  23   2    15300.42    14866.70    263.33 o 
  -1  23   2     1327.09     1741.65    191.70 o 
   0  23   2    14526.03    14295.10    226.45 o 
   1  23   2     9157.92     8572.05    223.22 o 
   2  23   2     2434.60     2375.91     97.23 o 
   3  23   2      940.98      272.39    166.65 o 
   4  23   2      182.93      241.56     41.83 o 
   5  23   2      410.94      424.03     57.81 o 
   6  23   2     4203.19     3901.23    158.46 o 
   7  23   2    14032.87    13376.15    396.01 o 
   8  23   2     3931.75     3750.94    120.29 o 
   9  23   2     7615.79     7683.22    258.47 o 
  10  23   2     6381.63     6634.92    300.29 o 
  11  23   2    15843.13    16672.88    793.99 o 
  12  23   2     1777.15     1942.75    329.98 o 
  13  23   2    15212.89    15907.54    418.44 o 
  14  23   2      134.71       27.67     59.16 o 
 -13  24   2     1571.95     1346.51    526.63 o 
 -12  24   2     8627.44     8686.18    634.37 o 
 -11  24   2     2457.38     2422.31    339.04 o 
 -10  24   2     6025.59     6182.64    218.27 o 
  -9  24   2      741.69      886.06    158.63 o 
  -8  24   2      506.41      392.29     92.74 o 
  -7  24   2      200.90      263.04     50.34 o 
  -6  24   2      878.20      797.22    112.81 o 
  -5  24   2     2908.27     3163.24    131.00 o 
  -4  24   2     8704.38     9650.61    217.35 o 
  -3  24   2     1034.82     1250.63     65.18 o 
  -2  24   2    15398.23    14192.32    255.05 o 
  -1  24   2     9798.00     9781.59    257.29 o 
   0  24   2    16241.05    17445.84    302.65 o 
   1  24   2    16018.40    16120.20    283.68 o 
   2  24   2    22268.91    22224.62    519.89 o 
   3  24   2    40102.86    40333.91    727.11 o 
   4  24   2     9983.20     9525.66    228.76 o 
   5  24   2    26312.50    26121.65    337.36 o 
   6  24   2    10335.27     9933.50    212.50 o 
   7  24   2    13753.26    13902.29    402.59 o 
   8  24   2     5856.71     6203.87    292.21 o 
   9  24   2     8489.90     8558.97    439.37 o 
  10  24   2     1965.97     2126.74    222.30 o 
  11  24   2      435.02      407.18    100.05 o 
  12  24   2      381.14      401.08     86.53 o 
  13  24   2      942.65      533.92    132.23 o 
 -13  25   2      431.39      342.53    162.14 o 
 -12  25   2     5173.23     5255.41    267.95 o 
 -11  25   2      292.06      208.51     63.55 o 
 -10  25   2     5294.19     5209.23    219.17 o 
  -9  25   2     1491.82     1515.43    219.51 o 
  -8  25   2    17257.24    18640.63    612.19 o 
  -7  25   2      113.91      220.39     42.95 o 
  -6  25   2    11433.42    11846.09    296.96 o 
  -5  25   2     1559.90     1570.84    146.79 o 
  -4  25   2    18590.03    19173.80    388.94 o 
  -3  25   2      188.21      102.29     70.16 o 
  -2  25   2     5697.61     6050.48    216.67 o 
  -1  25   2     2046.50     2101.01     98.84 o 
   0  25   2     4592.97     4492.84    186.88 o 
   1  25   2      523.45      499.09     87.72 o 
   2  25   2      235.21      375.77     53.00 o 
   3  25   2     1816.92     1505.21    126.30 o 
   4  25   2     2977.34     2794.20    103.55 o 
   5  25   2      159.32      158.16     40.98 o 
   6  25   2     3426.41     2828.79    230.14 o 
   7  25   2      121.09      230.78     33.57 o 
   8  25   2     2486.29     2408.43    339.30 o 
   9  25   2     2310.93     2028.00    378.61 o 
  10  25   2     2899.53     3026.65    216.32 o 
  11  25   2     6527.26     6490.34    180.89 o 
  12  25   2       13.43       73.74     87.79 o 
  13  25   2     9038.24     8591.95    376.52 o 
 -12  26   2      771.77      778.66    205.72 o 
 -11  26   2    12000.74    11748.55    369.94 o 
 -10  26   2     1688.54     1935.84    444.13 o 
  -9  26   2     7575.17     7546.96    325.37 o 
  -8  26   2      794.97      824.50    137.02 o 
  -7  26   2    21044.25    21361.77    913.49 o 
  -6  26   2       33.14       73.93     26.82 o 
  -5  26   2    10583.47    10927.77    300.43 o 
  -4  26   2     6029.78     5864.62    170.61 o 
  -3  26   2     4707.84     4873.33    185.27 o 
  -2  26   2      293.16      334.89     61.32 o 
  -1  26   2     5762.24     5309.53    212.78 o 
   0  26   2     3436.62     3476.97    133.93 o 
   1  26   2     1359.32     1297.06    153.01 o 
   2  26   2       65.18       98.16     38.00 o 
   3  26   2      679.27      637.66     76.49 o 
   4  26   2     1091.70      957.38    114.92 o 
   5  26   2     2381.92     2225.56     94.44 o 
   6  26   2     5014.57     3657.53    166.97 o 
   7  26   2     2080.59     1996.18    205.48 o 
   8  26   2     9290.15     9182.20    353.72 o 
   9  26   2     2131.55     1934.14    290.33 o 
  10  26   2     5154.87     5024.05    158.32 o 
  11  26   2      168.21      109.76     74.27 o 
  12  26   2    16806.56    17345.06    499.64 o 
 -12  27   2     1261.09     1310.45    349.48 o 
 -11  27   2     5658.10     5765.07    270.87 o 
 -10  27   2     2065.14     2092.21    378.55 o 
  -9  27   2     4457.83     4611.46    735.42 o 
  -8  27   2     1846.14     1789.11    142.19 o 
  -7  27   2      103.75       78.60     46.23 o 
  -6  27   2     4779.89     4847.39    292.06 o 
  -5  27   2     5051.12     4903.67    252.02 o 
  -4  27   2     3226.08     3317.87     75.24 o 
  -3  27   2    16292.57    17155.98    411.29 o 
  -2  27   2     7336.44     7485.77    264.95 o 
  -1  27   2    30334.07    30142.30    469.33 o 
   0  27   2     2117.29     1961.44     90.53 o 
   1  27   2    18873.55    20189.33    563.87 o 
   2  27   2    14546.59    14211.86    321.42 o 
   3  27   2    22895.17    22556.37    489.52 o 
   4  27   2    11144.94    11093.33    252.62 o 
   5  27   2     6390.46     6078.82    243.57 o 
   6  27   2    11208.84    10623.37    497.27 o 
   7  27   2     8811.13     9047.50    327.77 o 
   8  27   2     7124.06     6855.56    241.27 o 
   9  27   2     3696.99     3394.86    331.12 o 
  10  27   2     3858.31     3482.88    162.60 o 
  11  27   2     1262.45     1412.34    224.47 o 
  12  27   2       13.50       89.13     86.74 o 
 -11  28   2     3668.73     3553.95    245.63 o 
 -10  28   2      790.89      815.16    193.82 o 
  -9  28   2     4977.76     5029.63    271.17 o 
  -8  28   2       76.82       66.33     79.88 o 
  -7  28   2     7954.37     8064.69    273.53 o 
  -6  28   2     1201.44      946.46    176.68 o 
  -5  28   2     8543.52     8794.87    195.99 o 
  -4  28   2     2529.52     2356.91    154.28 o 
  -3  28   2     6755.23     6566.02    304.14 o 
  -2  28   2     1836.94     1867.44    128.10 o 
  -1  28   2     7022.38     7790.37    340.61 o 
   0  28   2     1046.10      982.77    148.43 o 
   1  28   2     1171.98     1140.23    176.78 o 
   2  28   2     1166.80     1089.88    168.33 o 
   3  28   2      190.80       97.28     33.02 o 
   4  28   2     1117.97      876.97    162.30 o 
   5  28   2     2659.34     2429.29     97.93 o 
   6  28   2     1819.03     1603.86    257.85 o 
   7  28   2     1999.72     1834.14    245.41 o 
   8  28   2     1946.03     1842.87    211.33 o 
   9  28   2     2275.47     2355.70    318.56 o 
  10  28   2     5865.89     5531.92    183.40 o 
  11  28   2      395.84      403.99     88.52 o 
 -10  29   2     7150.60     7011.35    455.36 o 
  -9  29   2       38.80      177.25     80.76 o 
  -8  29   2    10451.14     9823.08    482.05 o 
  -6  29   2    15379.95    15925.67    403.76 o 
  -5  29   2     1145.66     1064.73     97.24 o 
  -4  29   2     2493.71     2327.51    144.48 o 
  -3  29   2      439.72      474.72     84.43 o 
  -2  29   2     3560.17     3343.72    125.02 o 
  -1  29   2       46.18      106.25     24.67 o 
   0  29   2      961.46      795.72    136.87 o 
   1  29   2       26.75       30.29     25.34 o 
   2  29   2       12.03       80.76     43.95 o 
   3  29   2     2017.72     1810.18    218.50 o 
   4  29   2      707.28      577.55     99.13 o 
   5  29   2     1952.37     1566.59    216.32 o 
   6  29   2      455.68      529.77     88.83 o 
   7  29   2     5529.17     5211.72    152.63 o 
   8  29   2       68.63      125.70     40.40 o 
   9  29   2     2962.46     2902.97    157.41 o 
  10  29   2       16.28       27.70     42.14 o 
 -10  30   2     1212.88     1058.98    385.39 o 
  -9  30   2      917.15      877.55    196.32 o 
  -8  30   2      795.39      769.41    255.52 o 
  -7  30   2     3133.50     3042.97    188.59 o 
  -6  30   2      233.96      263.22     84.45 o 
  -5  30   2     2764.02     2798.72    545.69 o 
  -4  30   2      640.38      550.33     80.98 o 
  -3  30   2     5402.00     5408.76    123.07 o 
  -2  30   2     5517.90     5698.64    130.37 o 
  -1  30   2     5738.92     5674.88    262.72 o 
   0  30   2     4994.72     4785.89    250.75 o 
   1  30   2     8062.47     8172.90    339.49 o 
   2  30   2    10868.63    11272.55    495.06 o 
   3  30   2    10441.52    10426.57    460.34 o 
   4  30   2     5412.30     5217.06    172.66 o 
   5  30   2     8824.35     8937.30    328.12 o 
   6  30   2     6066.37     6334.94    247.63 o 
   7  30   2     4209.31     3980.35    199.30 o 
   8  30   2     7697.83     8098.03    207.28 o 
   9  30   2     2295.42     2025.03    381.67 o 
  10  30   2     1015.66      805.19    214.98 o 
  -9  31   2      538.78      690.31    198.73 o 
  -8  31   2     2554.08     2580.09    575.79 o 
  -7  31   2       78.75       49.76     74.99 o 
  -6  31   2     2845.06     2801.43    557.86 o 
  -5  31   2      266.58      420.53    127.74 o 
  -4  31   2     1712.29     1930.24    150.08 o 
  -3  31   2      582.65      566.12    206.56 o 
  -2  31   2     2988.61     2774.27    206.45 o 
  -1  31   2       81.27       80.22     50.30 o 
   0  31   2      253.84      236.03    107.46 o 
   1  31   2      104.99      137.69     53.81 o 
   2  31   2      651.64      640.05    132.44 o 
   3  31   2      462.36      472.19     95.56 o 
   4  31   2      559.21      487.51    116.12 o 
   5  31   2     1655.53     1432.74    206.89 o 
   6  31   2       47.70       20.63     42.34 o 
   7  31   2     1782.42     1647.53    119.39 o 
   8  31   2      265.14      299.49     66.72 o 
   9  31   2     1673.82     1661.83    138.68 o 
  -8  32   2       79.44       65.46     94.28 o 
  -7  32   2     2465.17     2667.26    525.76 o 
  -6  32   2       57.32      168.28     76.31 o 
  -5  32   2     3682.66     3734.16    217.13 o 
  -4  32   2      323.50      600.10    134.77 o 
  -3  32   2      469.07      572.00    169.78 o 
  -2  32   2        4.37       48.38     85.54 o 
  -1  32   2     4090.78     3952.43    614.78 o 
   0  32   2       15.01        8.43     46.23 o 
   1  32   2     1067.63     1065.24    179.75 o 
   2  32   2     1263.56     1173.44    228.99 o 
   3  32   2      942.63      889.40    242.21 o 
   4  32   2      871.01      738.51    164.37 o 
   5  32   2      963.39     1001.81    132.95 o 
   6  32   2     3007.29     2768.96    330.49 o 
   7  32   2       50.29      117.61     45.38 o 
   8  32   2     3010.07     2610.50    245.21 o 
  -6  33   2     6297.81     6089.07    392.99 o 
  -5  33   2      114.75      159.61     78.88 o 
  -4  33   2     4340.52     4267.72    234.91 o 
  -3  33   2      190.53      215.40     76.01 o 
  -2  33   2     4405.95     4506.63    738.76 o 
  -1  33   2      588.62      630.40    179.88 o 
   0  33   2     2429.70     2074.75    299.22 o 
   1  33   2     1212.38     1078.24    163.00 o 
   2  33   2     1733.22     1609.27    196.72 o 
   3  33   2     3731.41     3896.35    142.12 o 
   4  33   2     1008.75      797.22    182.28 o 
   5  33   2     1782.46     1746.06    113.15 o 
   6  33   2      340.59      125.37     34.76 o 
  -5  34   2      335.49      440.07    129.35 o 
  -4  34   2      433.80      423.37    119.21 o 
  -3  34   2      843.71      667.64    217.69 o 
  -2  34   2     1565.35     1613.55    509.23 o 
  -1  34   2       46.50       32.70     56.58 o 
   0  34   2      710.60      407.90    213.58 o 
   1  34   2      687.15      458.60    134.17 o 
   2  34   2     1606.68     1866.17    308.40 o 
   3  34   2      153.88      128.70     45.04 o 
   4  34   2      510.53      438.90    159.41 o 
   5  34   2     1038.36      932.94    174.88 o 
  -3  35   2     4795.65     4926.84    228.26 o 
  -2  35   2     1534.29     1425.07    274.76 o 
   0  35   2     4094.85     3659.27    555.63 o 
   1  35   2     4379.21     4372.21    189.81 o 
   2  35   2     1954.15     2041.72    146.59 o 
   3  35   2     1941.59     1862.29    399.68 o 
 -18   1   3       78.24      153.09     80.76 o 
 -17   1   3     3310.79     3279.44    278.19 o 
 -16   1   3       25.66      190.58    107.73 o 
 -15   1   3     4071.38     4081.38    458.79 o 
 -14   1   3      300.33      522.67    117.30 o 
 -13   1   3     9402.25     9356.39    277.65 o 
 -12   1   3     1967.77     2319.88    220.73 o 
 -11   1   3    12972.51    12655.09    206.48 o 
 -10   1   3     5530.09     5195.60    174.39 o 
  -9   1   3     5988.58     7093.59    147.30 o 
  -8   1   3    46603.39    43947.35    520.58 o 
  -7   1   3     6350.75     5966.23    114.30 o 
  -6   1   3    28734.48    27250.53    313.59 o 
  -5   1   3      230.24      218.07     28.73 o 
  -4   1   3    22332.19    21195.54    199.93 o 
  -3   1   3     5240.37     4375.34    122.46 o 
  -2   1   3    10083.51    11274.91    130.76 o 
  -1   1   3    16500.59    14409.67    230.66 o 
   0   1   3    59110.13    57701.42    341.91 o 
   1   1   3     1600.50     1925.07     55.02 o 
   2   1   3     7807.61     7178.73    138.16 o 
   3   1   3     1532.13     1717.61     58.58 o 
   4   1   3    29432.63    29098.71    269.74 o 
   5   1   3    11025.28    11354.06    120.04 o 
   6   1   3    25133.97    26669.38    315.37 o 
   7   1   3     3155.89     3343.25     89.12 o 
   8   1   3    16234.10    15531.48    312.85 o 
   9   1   3    10475.01    10106.25    213.88 o 
  10   1   3     9323.09    10899.01    232.77 o 
  11   1   3     5464.42     5462.12    205.64 o 
  12   1   3     2520.48     2891.12    362.54 o 
  13   1   3     8039.27     7320.71    347.74 o 
  14   1   3      729.19      968.94    169.95 o 
  15   1   3    10291.14     9873.37    346.10 o 
  16   1   3       33.64      200.43    126.39 o 
  17   1   3     4644.93     4514.81    257.36 o 
  18   1   3       68.47      174.12     70.59 o 
 -18   2   3     3412.28     3144.08    191.33 o 
 -17   2   3     2799.16     3007.46    382.88 o 
 -16   2   3     4094.52     3635.08    220.32 o 
 -15   2   3     1411.42     1607.58    246.09 o 
 -14   2   3     6045.20     5773.82    319.62 o 
 -13   2   3    19468.71    20776.39    427.39 o 
 -12   2   3     4473.46     4155.28    130.83 o 
 -11   2   3     1108.22     1627.11    128.57 o 
 -10   2   3    20534.88    21344.66    319.34 o 
  -9   2   3      955.26     1499.17    159.51 o 
  -8   2   3     1173.39     1298.15    104.14 o 
  -7   2   3     9601.88    10483.04    166.99 o 
  -6   2   3    36125.52    34835.85    399.20 o 
  -5   2   3     5395.69     5115.18     91.70 o 
  -4   2   3      934.61     1196.86     55.88 o 
  -3   2   3     2115.18     1564.89     58.39 o 
  -2   2   3     4078.20     4047.18     83.30 o 
  -1   2   3       22.97      115.36     21.45 o 
   0   2   3      274.73      181.18     24.04 o 
   1   2   3    67344.95    68962.77    588.18 o 
   2   2   3     7553.67     6567.14    179.19 o 
   3   2   3     1132.65     1066.90     54.45 o 
   4   2   3      207.65      333.07     45.85 o 
   5   2   3    10203.08     9873.22    209.25 o 
   6   2   3    25406.41    23246.11    328.29 o 
   7   2   3    30338.29    32423.78    333.21 o 
   8   2   3     3445.85     5296.03    121.89 o 
   9   2   3    10713.92    10270.52    265.99 o 
  10   2   3    17084.62    16571.19    217.03 o 
  11   2   3     4415.09     4644.02    203.43 o 
  12   2   3     1432.18     1370.53    269.78 o 
  13   2   3     4820.25     4798.10    497.10 o 
  14   2   3    13349.10    13439.34    462.47 o 
  15   2   3     1356.66     1313.71    261.39 o 
  16   2   3     3542.39     3237.13    561.94 o 
  17   2   3      545.96      443.31    128.48 o 
  18   2   3     3366.45     3130.50    396.28 o 
 -18   3   3       22.38      107.42     53.87 o 
 -17   3   3      374.85      471.02    143.21 o 
 -16   3   3      194.36      221.83     86.69 o 
 -15   3   3       96.85      189.62     89.25 o 
 -14   3   3     1905.60     1805.54    196.22 o 
 -13   3   3      150.53      205.64     59.68 o 
 -12   3   3      573.12      506.78     62.53 o 
 -11   3   3     1731.81     1720.93    151.13 o 
 -10   3   3     5449.50     4805.95    118.88 o 
  -9   3   3      587.74      691.99     87.81 o 
  -8   3   3     1405.10     1681.82    126.42 o 
  -7   3   3     2644.64     2434.76     69.77 o 
  -6   3   3    27008.89    26826.98    333.54 o 
  -5   3   3     1976.52     1890.81     55.93 o 
  -4   3   3     3520.54     3723.10     76.39 o 
  -3   3   3       38.55      196.52     83.86 o 
  -2   3   3     5137.68     5162.01     98.06 o 
  -1   3   3    13173.77    14021.59    159.33 o 
   0   3   3     4127.89     3999.45     79.30 o 
   1   3   3     4505.60     3762.34     62.24 o 
   2   3   3    36903.18    34735.82    304.07 o 
   3   3   3      141.60      167.49     29.88 o 
   4   3   3    10017.97     9421.26    176.22 o 
   5   3   3     5625.96     5508.88     81.55 o 
   6   3   3     8883.98     8887.79    118.11 o 
   7   3   3     3187.76     3141.87     78.04 o 
   8   3   3      182.12      230.97     37.53 o 
   9   3   3     1108.66     1339.00    176.67 o 
  10   3   3      790.13      700.16     74.08 o 
  11   3   3     1348.19     1318.68    152.49 o 
  12   3   3     4257.03     3790.27    159.23 o 
  13   3   3      897.47     1029.96    180.92 o 
  14   3   3     2219.07     2228.34    340.62 o 
  15   3   3      526.56      485.18    108.96 o 
  16   3   3      667.33      663.59    202.73 o 
  17   3   3      320.22      203.14    121.46 o 
  18   3   3       60.21       80.74     79.91 o 
 -18   4   3     2830.26     2863.52    215.10 o 
 -17   4   3      132.20      117.36     61.53 o 
 -16   4   3     4982.22     4817.00    344.86 o 
 -15   4   3       53.20      135.93     53.85 o 
 -14   4   3     3556.27     3400.13    267.21 o 
 -13   4   3      758.81      772.67    111.34 o 
 -12   4   3     2489.36     2511.24    217.30 o 
 -11   4   3     1297.79     1776.68    142.08 o 
 -10   4   3      556.03      836.70     95.92 o 
  -9   4   3    14381.28    14448.32    223.80 o 
  -8   4   3      922.69     1002.59     86.70 o 
  -7   4   3    45456.19    49236.80    470.66 o 
  -6   4   3      123.34      218.34     30.61 o 
  -5   4   3    27298.38    27688.15    316.37 o 
  -4   4   3     3825.27     3330.53     85.01 o 
  -3   4   3    60766.81    56263.14    266.66 o 
  -2   4   3       45.42      244.70     35.26 o 
  -1   4   3    11737.42    11689.78    155.62 o 
   0   4   3     7165.94     6924.99    127.80 o 
   1   4   3    29581.01    24996.76    224.27 o 
   2   4   3      884.22     1909.70     60.34 o 
   3   4   3    26428.21    27956.70    361.34 o 
   4   4   3      767.98      933.73     89.82 o 
   5   4   3    12406.83    11928.30    140.48 o 
   6   4   3      392.22      358.65     50.49 o 
   7   4   3    14334.54    14286.72    212.76 o 
   8   4   3     7222.75     7617.07    157.68 o 
   9   4   3      960.38      984.80    125.32 o 
  10   4   3     8966.21     7980.59    158.66 o 
  11   4   3     1359.06     1216.18    134.38 o 
  12   4   3       64.34      214.01     91.92 o 
  13   4   3     2122.07     2412.32    279.30 o 
  14   4   3     4100.69     4742.80    533.56 o 
  15   4   3      199.75      340.27    130.69 o 
  16   4   3     7799.93     7786.82    387.55 o 
  17   4   3      710.34      838.22    155.85 o 
  18   4   3     6202.13     6172.85    322.12 o 
 -18   5   3     4083.80     3728.73    181.06 o 
 -17   5   3     5731.52     5281.17    288.97 o 
 -16   5   3     5017.77     4767.24    279.34 o 
 -15   5   3     5235.27     5245.68    398.15 o 
 -14   5   3    19216.52    20219.18    632.39 o 
 -13   5   3     8935.83     9224.20    540.06 o 
 -12   5   3    14786.01    16402.54    378.07 o 
 -11   5   3    17482.23    18499.00    279.58 o 
 -10   5   3     3042.32     3314.30    153.53 o 
  -9   5   3    15622.89    16996.57    238.69 o 
  -8   5   3     4954.82     4710.03    128.91 o 
  -7   5   3    27653.77    30680.38    314.18 o 
  -6   5   3     3098.18     2988.79     72.96 o 
  -5   5   3    47466.19    47071.62    280.81 o 
  -4   5   3      147.76      142.96     21.21 o 
  -3   5   3    61384.17    58070.45    316.69 o 
  -2   5   3       68.02      281.70     38.20 o 
  -1   5   3     8982.57     9062.35    196.76 o 
   0   5   3    76391.53    76973.73    334.08 o 
   1   5   3    13750.59    13741.57    158.08 o 
   2   5   3     4964.76     4766.36    113.17 o 
   3   5   3     2084.30     2193.08     67.16 o 
   4   5   3       54.95      107.93     27.22 o 
   5   5   3    50875.47    46699.20    567.34 o 
   6   5   3    12126.76    11673.98    180.06 o 
   7   5   3    14993.97    14711.49    225.70 o 
   8   5   3    19321.27    20046.81    280.83 o 
   9   5   3    11860.51    11090.77    247.99 o 
  10   5   3    19254.62    20335.47    305.55 o 
  11   5   3    14336.59    14219.32    416.19 o 
  12   5   3    13997.61    15163.05    418.88 o 
  13   5   3    15042.19    15678.00    437.94 o 
  14   5   3    10428.93    11789.60    522.76 o 
  15   5   3     6431.29     6868.72    630.69 o 
  16   5   3     3161.38     3439.95    451.43 o 
  17   5   3      175.87      200.62     66.03 o 
  18   5   3        7.96       70.22     99.62 o 
 -18   6   3       16.17       95.43     83.96 o 
 -17   6   3     1635.09     1407.31    352.38 o 
 -16   6   3        0.80       88.54     59.00 o 
 -15   6   3     8917.62     8711.40    405.82 o 
 -14   6   3      892.09      982.99    181.29 o 
 -13   6   3     5358.64     4307.81    249.37 o 
 -12   6   3     2774.34     2972.98    206.18 o 
 -11   6   3     9627.69     9294.03    254.36 o 
 -10   6   3     2013.29     1755.53    174.17 o 
  -9   6   3      278.26      361.17     46.55 o 
  -8   6   3     6569.34     6568.80    141.18 o 
  -7   6   3      269.44      481.08     62.54 o 
  -6   6   3    29277.20    31882.53    312.86 o 
  -5   6   3     1269.69     2301.96     58.81 o 
  -4   6   3    22975.90    26559.35    295.54 o 
  -3   6   3     8072.50     9384.40    150.14 o 
  -2   6   3      133.60      191.13     37.75 o 
  -1   6   3     3625.35     4131.87    126.70 o 
   0   6   3      415.37      142.91     20.26 o 
   1   6   3    13119.04    12755.83    151.45 o 
   2   6   3    17722.01    17229.67    467.32 o 
   3   6   3    18281.83    15667.24    263.51 o 
   4   6   3    27792.68    27039.87    313.08 o 
   5   6   3    16616.86    16816.82    220.38 o 
   6   6   3    35292.30    33672.53    340.31 o 
   7   6   3      170.88       83.95     32.99 o 
   8   6   3    11289.70    10580.53    284.48 o 
   9   6   3     3150.39     3084.57    109.17 o 
  10   6   3     2142.89     2061.79    182.65 o 
  11   6   3     8097.08     7182.51    208.50 o 
  12   6   3     4381.50     4814.75    292.26 o 
  13   6   3     3847.69     3880.16    291.96 o 
  14   6   3     3272.46     3290.78    434.12 o 
  15   6   3     7765.38     7223.92    368.10 o 
  16   6   3     1872.76     1899.86    371.89 o 
  17   6   3       85.16      132.69     91.01 o 
  18   6   3     4976.88     3923.00    713.58 o 
 -18   7   3     2002.22     1932.20    283.35 o 
 -17   7   3     7688.67     8146.84    233.08 o 
 -16   7   3     1365.60     1411.87    229.35 o 
 -15   7   3     2655.16     3407.31    404.34 o 
 -14   7   3     4818.55     5276.28    436.49 o 
 -13   7   3     4648.11     5118.93    581.24 o 
 -12   7   3     2626.43     3415.18    167.63 o 
 -11   7   3     1939.45     1843.10    188.02 o 
 -10   7   3     3217.23     2924.63    169.43 o 
  -9   7   3     3984.02     3945.25     91.89 o 
  -8   7   3    21298.68    21637.89    293.97 o 
  -7   7   3     4613.42     5492.82    109.23 o 
  -6   7   3    50463.33    49658.12    466.12 o 
  -5   7   3    16970.68    13971.45    123.40 o 
  -4   7   3    70345.49    68691.03    701.57 o 
  -3   7   3     1620.48     1305.42     72.28 o 
  -2   7   3   166417.95   158964.72   2446.39 o 
  -1   7   3      455.17      607.61    120.36 o 
   0   7   3    75244.73    75582.85    418.53 o 
   1   7   3    31343.84    34202.12    299.86 o 
   2   7   3   152738.20   152808.86   1306.24 o 
   3   7   3     6651.71     7216.23    145.79 o 
   4   7   3   114133.25   112961.28    714.87 o 
   5   7   3    17627.80    19372.21    248.40 o 
   6   7   3    40025.98    41729.58    407.72 o 
   7   7   3      959.55     1171.15    131.83 o 
   8   7   3      866.22     1139.54    144.79 o 
   9   7   3     1707.21     1602.00    190.86 o 
  10   7   3      188.83      112.78     48.63 o 
  11   7   3     1484.91     1487.88    175.49 o 
  12   7   3     2481.55     2804.68    413.63 o 
  13   7   3     2098.89     2322.09    417.98 o 
  14   7   3     6671.93     6029.87    303.91 o 
  15   7   3    11695.78    11200.88    381.83 o 
  16   7   3      102.22      150.25     92.50 o 
  17   7   3    14384.08    14471.86    414.22 o 
  18   7   3      145.45      100.69    137.19 o 
 -18   8   3      399.81      277.39    119.42 o 
 -17   8   3     5464.86     5315.65    250.89 o 
 -16   8   3     9235.08     9158.83    361.14 o 
 -15   8   3    14042.80    14823.54    864.83 o 
 -14   8   3     4730.63     4891.99    352.82 o 
 -13   8   3    39024.74    38824.57    958.35 o 
 -12   8   3    33048.09    34103.25    595.80 o 
 -11   8   3    22045.94    21940.11    313.26 o 
 -10   8   3    33694.39    32749.06    342.88 o 
  -9   8   3    10911.85    11396.15    225.00 o 
  -8   8   3    47636.62    48873.18    700.74 o 
  -7   8   3     9969.05    11559.10    206.26 o 
  -6   8   3    74004.56    71367.11    462.96 o 
  -5   8   3     3649.68     3012.95     64.44 o 
  -4   8   3    68688.03    72603.65    541.52 o 
  -3   8   3      208.69      393.60     98.42 o 
  -2   8   3    31827.53    28776.16   1161.05 o 
  -1   8   3     9628.73    10047.39    191.66 o 
   0   8   3     9463.45     7583.94    290.81 o 
   1   8   3       91.69      183.54     33.15 o 
   2   8   3     5552.51     4882.93    103.38 o 
   3   8   3     4536.51     4292.09     92.43 o 
   4   8   3    35001.30    32528.06    419.99 o 
   5   8   3     2027.34     1658.70     87.70 o 
   6   8   3    54692.73    56121.00    400.71 o 
   7   8   3    39542.61    40596.66    380.86 o 
   8   8   3    36224.06    36268.77    325.74 o 
   9   8   3    32416.63    33010.91    383.13 o 
  10   8   3    31480.46    31309.54    383.99 o 
  11   8   3    52342.00    52245.10    899.97 o 
  12   8   3    14423.09    14806.68    407.06 o 
  13   8   3    32637.39    32734.09   1005.11 o 
  14   8   3    12355.63    12267.66    518.94 o 
  15   8   3    13115.54    12695.05    399.40 o 
  16   8   3      871.86      821.19    256.63 o 
  17   8   3      918.67      695.93    241.61 o 
  18   8   3       54.64      104.52     81.21 o 
 -18   9   3     2859.34     2155.82    297.88 o 
 -17   9   3      398.78      411.74     99.42 o 
 -16   9   3     9645.24     9582.64    453.92 o 
 -15   9   3       30.68      166.58     75.73 o 
 -14   9   3    14270.35    12203.84    855.66 o 
 -13   9   3     1890.40     1914.94    230.90 o 
 -12   9   3    12379.85    12483.59    349.22 o 
 -11   9   3    12299.96    12432.16    281.98 o 
 -10   9   3     1138.26     1066.79    130.95 o 
  -9   9   3    28987.72    29011.88    292.60 o 
  -8   9   3     2267.67     2241.18    121.39 o 
  -7   9   3    24355.73    24294.69    330.28 o 
  -6   9   3     5517.73     5610.96    103.80 o 
  -5   9   3    62635.50    60296.08    416.36 o 
  -4   9   3    38592.04    39094.15    365.01 o 
  -3   9   3    11080.20    10335.97    391.15 o 
  -2   9   3    40953.63    39165.25    392.50 o 
  -1   9   3    20934.56    18370.40   1683.26 o 
   0   9   3    67690.20    67871.63    309.21 o 
   1   9   3     1205.91     1108.76     50.73 o 
   2   9   3    38625.84    33198.78    365.05 o 
   3   9   3    37656.48    38251.40    428.09 o 
   4   9   3     8190.77     7247.96     93.90 o 
   5   9   3    31899.30    32345.13    775.29 o 
   6   9   3       16.95      103.08     41.34 o 
   7   9   3    55108.75    55839.97    589.15 o 
   8   9   3    11622.15    10944.57    231.58 o 
   9   9   3    10075.58    10491.61    189.76 o 
  10   9   3    17114.11    16407.73    277.67 o 
  11   9   3     8282.56     8140.16    216.55 o 
  12   9   3    14607.15    14018.04    388.57 o 
  13   9   3     1043.40     1194.20    239.11 o 
  14   9   3    18132.57    19348.16    818.64 o 
  15   9   3     2885.95     2413.91    476.66 o 
  16   9   3     1635.43     1407.79    367.58 o 
  17   9   3     3399.80     2576.72    477.97 o 
 -17  10   3     5984.06     6158.40    234.74 o 
 -16  10   3     9912.83     9560.88    370.65 o 
 -15  10   3     6532.86     6554.97    345.63 o 
 -14  10   3     1864.64     1710.75    303.00 o 
 -13  10   3    12897.79    13607.70    368.80 o 
 -12  10   3     1336.33     1233.61    198.11 o 
 -11  10   3     1479.08     2108.88    172.15 o 
 -10  10   3     8020.51     7856.73    178.28 o 
  -9  10   3      855.65     1125.22     95.66 o 
  -8  10   3    23411.99    23048.39    324.22 o 
  -7  10   3    24442.40    25760.80    339.41 o 
  -6  10   3    43057.18    39933.58    500.54 o 
  -5  10   3    51617.72    52827.51    532.70 o 
  -4  10   3    55887.81    52672.82    568.25 o 
  -2  10   3    13118.24    10402.89    229.27 o 
  -1  10   3   186310.47   183728.69    999.74 o 
   0  10   3      523.49      734.32     51.75 o 
   1  10   3   188534.72   192503.27   1029.25 o 
   2  10   3    17504.71    17953.20    213.67 o 
   3  10   3   175400.89   182821.25    777.36 o 
   4  10   3    50327.19    53425.27    362.43 o 
   5  10   3    58562.61    59383.44    447.39 o 
   6  10   3    36922.80    38237.52    383.24 o 
   7  10   3     7845.44     8775.19    186.13 o 
   8  10   3     7076.38     7677.96    170.12 o 
   9  10   3      830.00      906.10    103.60 o 
  10  10   3     1438.92     1135.16    202.81 o 
  11  10   3      983.18     1115.20    248.78 o 
  12  10   3     3857.67     4058.90    470.44 o 
  13  10   3    21120.17    21452.66    494.24 o 
  14  10   3     9315.37     9034.08    515.12 o 
  15  10   3     5550.91     5691.71    257.56 o 
  16  10   3    30114.95    31000.95    773.26 o 
  17  10   3     1900.42     1653.73    349.51 o 
 -17  11   3     2538.75     2022.92    334.91 o 
 -16  11   3    15914.60    17020.37    691.81 o 
 -15  11   3     3513.12     3422.44    286.80 o 
 -14  11   3    29604.17    28565.72   1126.21 o 
 -13  11   3    14628.64    15301.39    569.53 o 
 -12  11   3    46185.35    44810.33    670.06 o 
 -11  11   3    31573.72    31372.84    520.38 o 
 -10  11   3    20793.30    20301.06    365.57 o 
  -9  11   3    44425.05    44984.09    413.91 o 
  -8  11   3    13407.28    13618.77    258.86 o 
  -7  11   3   105043.02   106367.80   1586.77 o 
  -6  11   3     4456.88     4264.07    107.30 o 
  -5  11   3    64385.34    68559.32    440.85 o 
  -4  11   3     1383.24     1625.26     76.17 o 
  -2  11   3     2458.48     2965.67    196.47 o 
  -1  11   3       26.35      153.86     89.24 o 
   0  11   3     7222.64     6023.92     67.82 o 
   1  11   3    12024.85    12570.18    369.77 o 
   2  11   3      772.15      657.26     83.60 o 
   3  11   3    84429.51    83545.80    491.57 o 
   4  11   3    11132.92    10133.81    169.32 o 
   5  11   3   108055.58   105135.48    672.66 o 
   6  11   3     5171.43     4704.19    122.45 o 
   7  11   3   113793.95   113069.45   1026.73 o 
   8  11   3    19163.63    19682.81    306.96 o 
   9  11   3    51186.02    52135.51    870.47 o 
  10  11   3    43140.48    42755.18    487.83 o 
  11  11   3    31667.97    33184.16    816.05 o 
  12  11   3    39155.69    38439.70    820.20 o 
  13  11   3     7615.65     8292.48    395.85 o 
  14  11   3    23091.95    23485.24   1256.36 o 
  15  11   3     1036.60      901.74    201.70 o 
  16  11   3    11735.75    12003.98    294.03 o 
  17  11   3      552.29      436.47    143.72 o 
 -17  12   3     7126.61     6991.62    415.06 o 
 -16  12   3     1001.71     1098.15    290.58 o 
 -15  12   3    13593.23    14546.08    637.14 o 
 -14  12   3     2620.38     1906.62    294.36 o 
 -13  12   3    17878.27    19297.78    355.72 o 
 -12  12   3    11891.00    11328.65    265.84 o 
 -11  12   3    15566.31    16922.22    370.15 o 
 -10  12   3    49222.23    50285.21    632.18 o 
  -9  12   3     3843.93     3583.67    194.61 o 
  -8  12   3    41708.46    42659.09    391.20 o 
  -7  12   3     2196.65     2216.18     78.95 o 
  -6  12   3    77115.80    78120.77    940.75 o 
  -5  12   3    12055.02    11888.07    215.56 o 
  -4  12   3    46555.49    46133.45    561.36 o 
  -3  12   3    72357.10    70262.69   1697.00 o 
  -2  12   3     7828.00     7236.60    193.74 o 
  -1  12   3    71181.74    71136.77    303.02 o 
   0  12   3     3032.96     3239.65     93.72 o 
   1  12   3    63760.97    63961.14    448.27 o 
   2  12   3    11840.53    12616.80    276.59 o 
   3  12   3    36571.86    37637.31    363.77 o 
   4  12   3    52602.98    50851.10    479.72 o 
   5  12   3     5545.99     4963.43    119.58 o 
   6  12   3    54014.15    52204.43    639.73 o 
   7  12   3      605.15      915.63    100.05 o 
   8  12   3    26446.01    26270.63    363.17 o 
   9  12   3    30014.51    30683.97    346.64 o 
  10  12   3    10252.92     9929.43    253.79 o 
  11  12   3    14113.04    14029.25    596.82 o 
  12  12   3     6401.85     6072.10    442.80 o 
  13  12   3    20285.52    20985.65    485.69 o 
  14  12   3       63.24      140.38     96.76 o 
  15  12   3     5254.48     5655.22    272.69 o 
  16  12   3     3516.46     3718.99    257.49 o 
  17  12   3     2751.78     2150.02    584.95 o 
 -17  13   3     9118.27     9628.49    382.14 o 
 -16  13   3     3712.48     3531.38    198.82 o 
 -15  13   3     6662.80     6025.83    195.40 o 
 -14  13   3     4681.51     4434.63    374.06 o 
 -13  13   3      774.16      807.52    139.38 o 
 -12  13   3     7194.26     7716.96    182.20 o 
 -11  13   3     3921.46     3966.90    340.43 o 
 -10  13   3      641.23      731.51    104.78 o 
  -9  13   3    21139.55    21751.05    313.73 o 
  -8  13   3      557.39      683.22     85.80 o 
  -7  13   3    26124.02    26489.66    355.98 o 
  -6  13   3    35848.20    36780.70    330.60 o 
  -5  13   3    31010.95    31439.61    323.49 o 
  -4  13   3   104122.02    99927.58    801.31 o 
  -3  13   3    25978.30    27304.98    307.47 o 
  -2  13   3   198674.41   203939.84   2372.74 o 
  -1  13   3    20941.98    21455.59    399.23 o 
   0  13   3   262531.09   257191.75   1955.60 o 
   1  13   3      241.00      199.41     36.87 o 
   2  13   3   226331.78   231335.27   1555.84 o 
   3  13   3     4461.52     4170.30     89.19 o 
   4  13   3   111697.91   112747.42   1391.31 o 
   5  13   3    17667.02    17613.41    265.59 o 
   6  13   3    19358.67    19827.25    302.77 o 
   7  13   3    16440.03    16442.05    286.43 o 
   8  13   3      492.55      564.99     64.03 o 
   9  13   3    10752.60    11330.02    373.85 o 
  10  13   3     4492.04     4370.01    163.43 o 
  11  13   3      963.25     1248.25    207.01 o 
  12  13   3    19413.52    20344.93    650.18 o 
  13  13   3     3008.90     3101.17    435.06 o 
  14  13   3     8264.24     8949.40    376.24 o 
  15  13   3    13488.21    13873.09    356.77 o 
  16  13   3     4786.08     5025.37    393.92 o 
  17  13   3    17033.72    17434.77    525.54 o 
 -17  14   3     7793.37     6957.83    380.93 o 
 -16  14   3     1334.46      747.53    154.67 o 
 -15  14   3    16906.26    17468.82    646.37 o 
 -14  14   3     3320.17     2630.02    266.03 o 
 -13  14   3    26998.23    28509.58    755.20 o 
 -12  14   3    18367.71    18055.33    335.40 o 
 -11  14   3    34896.65    35444.28    499.45 o 
 -10  14   3    30893.23    31978.28    478.72 o 
  -9  14   3    19841.17    18542.68    638.45 o 
  -8  14   3    53814.91    55549.66    522.28 o 
  -7  14   3    15113.62    15505.20    295.83 o 
  -6  14   3    56736.03    56809.54    518.58 o 
  -5  14   3     1119.38      766.39     67.62 o 
  -4  14   3    54753.08    54517.74    727.56 o 
  -3  14   3     1935.12     1804.52    156.56 o 
  -2  14   3    16805.23    16586.52    238.32 o 
  -1  14   3    33483.09    32864.79    367.48 o 
   0  14   3     2799.38     2503.50     91.32 o 
   1  14   3    24378.99    21399.45    291.81 o 
   2  14   3    22777.54    23842.69    640.48 o 
   3  14   3     6868.95     6897.66    147.01 o 
   4  14   3    66399.90    68683.77    592.20 o 
   5  14   3     1272.26      913.99     93.35 o 
   6  14   3    83122.02    83458.55    694.33 o 
   7  14   3    12356.15    12474.75    203.61 o 
   8  14   3    79264.30    78917.30    771.49 o 
   9  14   3    13138.74    12767.01    240.26 o 
  10  14   3    31982.59    31053.64    561.61 o 
  11  14   3    46909.33    46789.80    816.85 o 
  12  14   3    10753.54    11527.14    401.24 o 
  13  14   3    17450.09    18026.87    683.36 o 
  14  14   3     1323.79     1699.65    345.91 o 
  15  14   3    15463.68    15424.09    485.40 o 
  16  14   3      102.54       67.02     76.78 o 
 -16  15   3     9504.48    10016.56    241.58 o 
 -15  15   3       48.00      143.01     80.86 o 
 -14  15   3    13064.50    12360.53    832.92 o 
 -13  15   3     4034.38     3565.39    232.42 o 
 -12  15   3    13094.50    12896.06    347.90 o 
 -11  15   3     6213.52     6257.48    239.13 o 
 -10  15   3    13859.53    14104.84    315.21 o 
  -9  15   3    37988.73    39358.83    651.19 o 
  -8  15   3      104.46       99.06     32.53 o 
  -7  15   3    24548.91    23388.03    315.33 o 
  -6  15   3     1676.19     1517.07     69.10 o 
  -5  15   3    69169.06    67650.82    534.14 o 
  -4  15   3    14587.97    14493.48    314.26 o 
  -3  15   3    10289.93     9546.27    194.25 o 
  -2  15   3    34528.39    35385.89    305.64 o 
  -1  15   3     5574.80     5184.75    137.96 o 
   0  15   3    33150.63    33421.18    306.64 o 
   1  15   3     6311.26     6204.51    319.25 o 
   2  15   3    31399.14    30537.77    423.58 o 
   3  15   3    30350.32    29297.40    377.57 o 
   4  15   3     5123.18     5636.82    160.25 o 
   5  15   3    54532.93    54467.45    450.03 o 
   6  15   3    13253.12    14133.71    272.73 o 
   7  15   3    38706.72    39700.33    387.51 o 
   8  15   3     3555.31     3220.66    145.93 o 
   9  15   3    32203.60    32153.07    412.18 o 
  10  15   3     1153.95     1424.96    216.65 o 
  11  15   3     5268.77     5036.45    333.43 o 
  12  15   3    10653.23    11320.04    385.74 o 
  13  15   3      533.84      485.36    125.00 o 
  14  15   3     9805.60     9469.99    481.68 o 
  15  15   3     1843.07     1754.60    375.43 o 
  16  15   3     3475.69     3199.48    432.47 o 
 -16  16   3     5841.47     5885.12    247.44 o 
 -15  16   3     2142.54     1924.64    365.93 o 
 -14  16   3     5629.60     5265.09    174.87 o 
 -13  16   3     1306.98     1018.15    167.83 o 
 -12  16   3      620.70      552.77     99.15 o 
 -11  16   3     1698.42     1491.71    192.21 o 
 -10  16   3       66.32      120.60     45.46 o 
  -9  16   3       32.47      145.29     51.50 o 
  -8  16   3    25689.11    24752.65    566.95 o 
  -7  16   3     2395.41     2217.00     94.10 o 
  -6  16   3     9372.05    10180.70    158.11 o 
  -5  16   3    31830.95    33423.05    322.70 o 
  -4  16   3    21741.78    20018.45    332.67 o 
  -3  16   3    59569.58    58627.01    468.79 o 
  -2  16   3    22232.46    21502.07    272.69 o 
  -1  16   3   110058.99   112626.30   1125.29 o 
   0  16   3    18936.50    18422.76    245.55 o 
   1  16   3   144880.97   142226.17   1458.53 o 
   2  16   3      102.15      246.13     84.65 o 
   3  16   3    77610.67    75892.21    577.85 o 
   4  16   3    10058.20    10980.27    202.07 o 
   5  16   3    26615.29    26979.70    505.11 o 
   6  16   3     4620.58     4706.74    143.98 o 
   7  16   3     4038.33     4007.82    203.26 o 
   8  16   3    22150.72    22140.63    318.52 o 
   9  16   3     3459.27     3605.81    147.12 o 
  10  16   3     4448.31     4218.60    386.91 o 
  11  16   3     2959.87     3059.82    219.68 o 
  12  16   3      198.11      248.90     75.02 o 
  13  16   3     2785.81     2532.33    391.84 o 
  14  16   3     8120.40     8440.75    722.31 o 
  15  16   3     4386.44     4251.06    228.50 o 
  16  16   3     8202.54     8282.27    488.25 o 
 -16  17   3     4302.89     3743.99    172.45 o 
 -15  17   3     3062.07     2596.02    369.35 o 
 -14  17   3     8527.01     8419.87    692.39 o 
 -13  17   3     8536.28     8266.16    227.99 o 
 -12  17   3    15127.80    15017.17    416.63 o 
 -11  17   3    24157.86    24306.89    543.24 o 
 -10  17   3    24014.21    24589.28    362.94 o 
  -9  17   3    24485.52    25168.48    442.83 o 
  -8  17   3    24945.59    26398.22    682.59 o 
  -7  17   3    45907.67    44286.61    549.46 o 
  -6  17   3     5049.21     4744.10    230.48 o 
  -5  17   3    15342.58    14950.45    400.26 o 
  -4  17   3     1846.15     1465.22     44.29 o 
  -3  17   3     6135.31     5569.45    153.76 o 
  -2  17   3     8224.68     9092.48    172.23 o 
  -1  17   3     1668.50     1834.11     64.32 o 
   0  17   3    15862.16    16391.01    373.90 o 
   1  17   3      525.75      372.94     61.06 o 
   2  17   3     3660.84     3510.40    105.70 o 
   3  17   3     3054.46     2763.56    121.73 o 
   4  17   3      503.05      424.81     64.14 o 
   5  17   3    28500.36    28968.55    368.95 o 
   6  17   3     4950.34     4899.61    213.24 o 
   7  17   3    21327.61    20662.09    436.02 o 
   8  17   3     7075.43     7712.77    203.13 o 
   9  17   3    34411.41    33097.66    560.72 o 
  10  17   3    18928.04    19195.83    715.20 o 
  11  17   3    13612.81    13250.24    450.21 o 
  12  17   3    10734.92    10850.32    363.59 o 
  13  17   3     4505.76     4309.44    197.95 o 
  14  17   3     6645.95     7188.97    322.89 o 
  15  17   3     2031.75     1890.69    323.65 o 
  16  17   3     5672.11     5271.56    213.20 o 
 -16  18   3      584.11      579.20    253.78 o 
 -15  18   3     3121.59     2921.57    145.69 o 
 -14  18   3     1179.08     1228.82    103.79 o 
 -13  18   3     3260.22     2923.15    191.41 o 
 -12  18   3      992.81      783.11    157.82 o 
 -11  18   3    10122.54    10552.93    344.31 o 
 -10  18   3    11247.45    11562.07    321.25 o 
  -9  18   3    16816.15    17011.71    367.77 o 
  -8  18   3    12650.64    13401.21    283.08 o 
  -7  18   3     3907.05     3575.99    154.77 o 
  -6  18   3    17968.31    17686.17    319.93 o 
  -5  18   3      142.58      191.40     27.54 o 
  -4  18   3    27518.97    27774.27    372.93 o 
  -3  18   3     4444.50     4446.35     71.40 o 
  -2  18   3    17333.31    17471.36    235.96 o 
  -1  18   3    10789.11    11388.78    245.14 o 
   0  18   3    17700.78    17113.19    246.63 o 
   1  18   3    35800.41    36134.05    624.50 o 
   2  18   3     1595.51     2052.14    367.07 o 
   3  18   3    17015.41    16962.40    362.44 o 
   4  18   3     1121.83     1026.71    116.63 o 
   5  18   3     5401.66     5466.63    191.58 o 
   6  18   3    19941.31    20705.92    297.48 o 
   7  18   3     6829.12     7185.66    184.68 o 
   8  18   3    16838.54    16597.73    339.62 o 
   9  18   3     1533.88     1491.05    174.90 o 
  10  18   3     7921.42     7898.64    233.87 o 
  11  18   3     3635.16     3399.81    233.67 o 
  12  18   3     3924.94     3603.29    251.04 o 
  13  18   3     4641.22     4640.37    222.71 o 
  14  18   3        6.72       71.16     62.21 o 
  15  18   3     2515.61     1956.21    372.41 o 
 -15  19   3     6714.12     7179.00    697.45 o 
 -14  19   3       16.04       41.73     46.57 o 
 -13  19   3     5686.87     5324.96    173.77 o 
 -12  19   3      233.08      189.54     48.60 o 
 -11  19   3     1568.80     1661.85    159.93 o 
 -10  19   3       31.16       47.81     23.61 o 
  -9  19   3      878.86      946.76     76.23 o 
  -8  19   3     4356.04     4272.08    189.62 o 
  -7  19   3     2776.42     2856.51     67.40 o 
  -6  19   3    15747.72    14865.43    460.36 o 
  -5  19   3      835.92      751.51     70.37 o 
  -4  19   3    31464.35    31752.98    318.97 o 
  -3  19   3     6465.95     6281.50    106.12 o 
  -2  19   3    25928.78    25155.10    326.59 o 
  -1  19   3     6970.58     6700.22    168.04 o 
   0  19   3    57645.15    59805.76    481.10 o 
   1  19   3     2233.98     1853.89     68.74 o 
   2  19   3    32765.44    32587.16    367.96 o 
   3  19   3      648.18      516.81    201.32 o 
   4  19   3    28712.34    29658.75    418.09 o 
   5  19   3       33.87      105.41     34.65 o 
   6  19   3     5837.91     4919.61    228.04 o 
   7  19   3     1210.96     1165.28    160.17 o 
   8  19   3    22204.65    22346.36    371.74 o 
   9  19   3      805.04      854.15    131.00 o 
  10  19   3      907.29      703.65    155.18 o 
  11  19   3      336.70      297.38     80.38 o 
  12  19   3      160.72      190.03     68.09 o 
  13  19   3     7036.30     6801.24    210.74 o 
  14  19   3       14.99       51.23     52.59 o 
  15  19   3     4410.18     4659.44    235.03 o 
 -15  20   3     2163.73     1699.30    630.68 o 
 -14  20   3     2497.20     1755.74    297.49 o 
 -13  20   3     5307.64     5264.76    260.19 o 
 -12  20   3     4240.87     4307.24    171.85 o 
 -11  20   3     6801.25     6377.29    363.04 o 
 -10  20   3     9516.85     9790.29    342.90 o 
  -9  20   3    19341.25    18065.21    315.92 o 
  -8  20   3     8745.81     8940.19    302.55 o 
  -7  20   3    10040.53     9894.71    254.00 o 
  -6  20   3    16656.02    18037.71    370.06 o 
  -5  20   3     7098.39     6830.74    179.73 o 
  -4  20   3     4837.97     5368.52    197.23 o 
  -3  20   3     3133.34     3565.39    125.52 o 
  -2  20   3    10590.76    10854.11    158.13 o 
  -1  20   3      320.75      310.92     46.19 o 
   0  20   3     2618.17     2505.76    136.79 o 
   1  20   3      653.23      578.45     82.32 o 
   2  20   3       46.91       67.15     70.18 o 
   3  20   3     3016.12     2988.77    129.35 o 
   4  20   3     2415.78     2346.07    115.93 o 
   5  20   3     5554.81     5143.59    216.03 o 
   6  20   3    18042.89    17825.83    331.60 o 
   7  20   3      537.81      597.46     77.75 o 
   8  20   3    13863.92    12981.83    515.06 o 
   9  20   3     2904.18     3066.17    207.22 o 
  10  20   3    23106.08    23463.81    511.39 o 
  11  20   3     1327.60     1395.32    281.84 o 
  12  20   3     2825.48     2490.17    403.46 o 
  13  20   3     1865.00     1724.42    269.76 o 
  14  20   3     3958.73     4287.06    467.93 o 
  15  20   3      388.28      200.85     93.51 o 
 -14  21   3      110.75      130.50    103.22 o 
 -13  21   3      373.81      378.52     92.19 o 
 -12  21   3      514.47      387.16    113.95 o 
 -11  21   3      191.91      195.04     54.86 o 
 -10  21   3    10406.36    10156.06    339.53 o 
  -9  21   3     1617.26     1460.50     63.25 o 
  -8  21   3     5087.69     4640.26    186.57 o 
  -7  21   3      755.09      755.14     86.41 o 
  -6  21   3     7453.76     7136.96    202.17 o 
  -5  21   3      738.52      964.29     62.00 o 
  -4  21   3      198.37      227.99     40.65 o 
  -3  21   3     2835.35     3060.56    135.26 o 
  -2  21   3      495.70      282.85     42.84 o 
  -1  21   3     4516.64     3780.57    135.50 o 
   0  21   3     7282.47     7070.88    131.84 o 
   1  21   3     7458.57     7697.29    140.63 o 
   2  21   3     9915.50     9887.67    160.57 o 
   3  21   3     3995.68     3734.09    154.75 o 
   4  21   3     1761.17     1452.23    111.40 o 
   5  21   3     1100.61      992.81     95.16 o 
   6  21   3     6330.50     6398.87    244.36 o 
   7  21   3     6684.95     6269.01    267.10 o 
   8  21   3      120.54      177.30     56.29 o 
   9  21   3     5510.49     5455.55    190.96 o 
  10  21   3      109.20      124.48     66.68 o 
  11  21   3     2065.26     1706.32    289.84 o 
  12  21   3      434.19      412.63     78.04 o 
  13  21   3      495.92      369.60     98.28 o 
  14  21   3     1012.68      814.96    208.16 o 
 -13  22   3      734.33      746.64    260.81 o 
 -12  22   3     3236.83     2609.72    347.01 o 
 -11  22   3     1684.81     1893.64    281.73 o 
 -10  22   3     2899.20     2826.15    197.55 o 
  -9  22   3      355.98      250.56     50.83 o 
  -8  22   3      245.32      271.60     51.60 o 
  -7  22   3     3292.87     3096.18    133.82 o 
  -6  22   3     1349.58     1407.41     62.00 o 
  -5  22   3    12415.81    13495.77    316.39 o 
  -4  22   3     4669.46     4512.91     69.03 o 
  -3  22   3     6953.13     7035.50    173.37 o 
  -2  22   3      575.62      276.44     97.14 o 
  -1  22   3    30093.02    31365.38    339.87 o 
   0  22   3      510.35      621.46     79.74 o 
   1  22   3    20113.96    20018.66    302.97 o 
   2  22   3     3714.70     3329.71    125.59 o 
   3  22   3    21824.52    22205.94    289.56 o 
   4  22   3     2480.50     2582.12    147.99 o 
   5  22   3     7330.50     7803.00    194.56 o 
   6  22   3    10978.20    10558.58    239.67 o 
   7  22   3     7572.12     6717.63    163.56 o 
   8  22   3     4777.45     4955.21    312.36 o 
   9  22   3     7616.97     6678.66    422.49 o 
  10  22   3     2985.00     2632.14    389.69 o 
  11  22   3      871.09      821.81    176.49 o 
  12  22   3     6495.56     6603.64    210.45 o 
  13  22   3     1173.13      670.44    215.70 o 
  14  22   3     2707.87     2550.71    395.19 o 
 -14  23   3      905.02      827.73    296.79 o 
 -13  23   3     2271.57     1893.59    445.80 o 
 -12  23   3     2300.92     2137.99    667.01 o 
 -11  23   3     2523.12     2512.14    282.00 o 
 -10  23   3     5679.39     5732.03    140.86 o 
  -9  23   3     5092.23     5115.88    250.49 o 
  -8  23   3    19143.71    19627.48    432.11 o 
  -7  23   3     4770.36     4938.91    186.73 o 
  -6  23   3     9774.94    10182.09    163.87 o 
  -5  23   3    12227.64    11665.62    246.19 o 
  -4  23   3    25335.11    25614.11    441.61 o 
  -3  23   3     2956.26     2876.46     97.40 o 
  -2  23   3    13586.11    13404.53    327.05 o 
  -1  23   3    11553.44    11127.87    252.21 o 
   0  23   3    11330.12    11817.46    220.11 o 
   1  23   3     2811.03     2993.88    101.26 o 
   2  23   3     6965.63     6331.97    160.42 o 
   3  23   3      946.04      902.03     91.73 o 
   4  23   3    10093.91    10504.28    239.19 o 
   5  23   3     2609.75     2519.55     87.10 o 
   6  23   3     1888.12     1951.84    141.79 o 
   7  23   3     5630.89     5559.55    248.75 o 
   8  23   3      726.02      723.17    124.70 o 
   9  23   3     9718.19     9631.81    279.17 o 
  10  23   3      391.00      192.23     65.05 o 
  11  23   3     7224.03     6452.96    243.95 o 
  12  23   3      187.33      221.58     72.19 o 
  13  23   3     3535.13     3447.08    158.55 o 
 -13  24   3      449.78      367.47    120.54 o 
 -12  24   3      912.73     1044.75    325.10 o 
 -11  24   3      628.51      485.79    133.20 o 
 -10  24   3     1088.39     1268.14    268.00 o 
  -9  24   3      111.36      191.79     59.65 o 
  -8  24   3       38.57       11.26     36.46 o 
  -7  24   3     1054.76     1047.94     69.22 o 
  -6  24   3      237.58      232.82     46.91 o 
  -5  24   3      465.19      476.01     75.96 o 
  -4  24   3      260.37      255.80     50.78 o 
  -3  24   3      519.52      413.41     62.61 o 
  -2  24   3      689.04      590.90     61.19 o 
  -1  24   3     2730.00     2440.11    120.48 o 
   0  24   3     1968.13     1778.44    142.38 o 
   1  24   3       36.87       66.09     28.53 o 
   2  24   3       92.28      107.03     26.49 o 
   3  24   3     2016.53     1851.65     80.56 o 
   4  24   3       66.70       50.10     24.85 o 
   5  24   3        1.23      -10.74     27.73 o 
   6  24   3       15.52       14.90     31.20 o 
   7  24   3      351.60      270.37     66.97 o 
   8  24   3     2515.64     2744.48    348.45 o 
   9  24   3      845.00      942.21    150.66 o 
  10  24   3      178.48      349.68    114.91 o 
  11  24   3      271.61      173.13     95.36 o 
  12  24   3       74.09      165.97     72.21 o 
  13  24   3      813.46      557.65    136.71 o 
 -13  25   3     6711.55     7546.18    495.75 o 
 -12  25   3     1182.56     1074.65    356.92 o 
 -11  25   3     7168.45     8153.45    326.63 o 
 -10  25   3     2974.42     2987.72    551.25 o 
  -9  25   3     6876.37     6896.62    374.03 o 
  -8  25   3      919.22      875.60     92.50 o 
  -7  25   3     2466.54     2376.52    259.83 o 
  -6  25   3     7035.67     6814.84    212.12 o 
  -5  25   3     2532.68     2674.59     66.44 o 
  -4  25   3     3121.27     3218.02    130.42 o 
  -3  25   3       41.45       56.68     21.38 o 
  -2  25   3     8832.75     9229.34    366.27 o 
  -1  25   3     3681.16     3173.79    246.23 o 
   0  25   3     8002.20     8672.06    296.91 o 
   1  25   3      814.49      850.10     78.97 o 
   2  25   3    13526.15    12968.84    303.20 o 
   3  25   3    11014.36    10526.08    274.70 o 
   4  25   3     9488.92     9361.13    186.67 o 
   5  25   3     5032.55     4584.51    116.97 o 
   6  25   3     9600.05     9166.60    391.76 o 
   7  25   3    12589.93    11636.16    290.48 o 
   8  25   3    10211.66    10126.72    284.18 o 
   9  25   3     5930.95     5923.11    166.51 o 
  10  25   3     5803.02     5670.78    296.39 o 
  11  25   3     6056.29     5567.38    227.86 o 
  12  25   3     2773.73     2736.32    200.18 o 
 -12  26   3     1692.27     1783.62    459.08 o 
 -11  26   3     1995.72     1649.31    263.20 o 
 -10  26   3      145.74      139.08     93.36 o 
  -9  26   3     8304.45     8421.84    481.47 o 
  -8  26   3       76.31      805.05    163.15 o 
  -7  26   3    14041.83    13993.80    355.11 o 
  -6  26   3        4.93       49.20     57.08 o 
  -5  26   3    22210.62    23658.91    786.43 o 
  -4  26   3       53.44       20.05     16.13 o 
  -3  26   3    17866.93    18584.01    309.67 o 
  -2  26   3       99.64       37.94     19.88 o 
  -1  26   3    16189.80    16746.01    205.53 o 
   0  26   3      260.69      256.26     59.14 o 
   1  26   3     7607.99     7186.64    232.11 o 
   2  26   3      278.46      346.05     65.76 o 
   3  26   3     6945.90     6875.98    166.01 o 
   4  26   3       26.98      117.45     53.50 o 
   5  26   3     1731.44     1374.54    206.04 o 
   6  26   3       12.21       59.49     32.35 o 
   7  26   3      561.99      466.15     91.21 o 
   8  26   3     1044.10     1078.36    200.95 o 
   9  26   3      928.11      919.88    167.05 o 
  10  26   3     2985.69     2824.17    124.26 o 
  11  26   3      223.44      263.94    105.69 o 
  12  26   3     4710.33     4604.98    166.43 o 
 -11  27   3     1282.20     1404.77    470.01 o 
 -10  27   3       33.92      123.63     74.07 o 
  -9  27   3      540.14      609.42    228.38 o 
  -8  27   3      355.00      477.48    163.94 o 
  -7  27   3     1293.33     1499.14    283.84 o 
  -6  27   3     4159.63     4290.03    326.56 o 
  -5  27   3      387.13      229.15     55.58 o 
  -4  27   3     1066.03     1049.84    195.52 o 
  -3  27   3        3.25        4.07     25.78 o 
  -2  27   3     5693.49     6133.81     90.56 o 
  -1  27   3      135.06       71.35     62.99 o 
   0  27   3     3108.35     3347.81    120.20 o 
   1  27   3     2180.56     1889.95    129.33 o 
   2  27   3     3155.15     3081.50    101.38 o 
   3  27   3     1342.34     1306.95    159.96 o 
   4  27   3     1179.89      893.95    177.65 o 
   5  27   3     7428.00     7042.02    253.75 o 
   6  27   3      144.07      187.00     39.62 o 
   7  27   3     1202.45     1120.47    192.49 o 
   8  27   3       74.63       73.48     46.40 o 
   9  27   3     1630.71     1618.89    269.98 o 
  10  27   3      556.75      441.37    117.18 o 
  11  27   3      413.74      453.46    106.67 o 
 -11  28   3     4795.36     4632.59    812.21 o 
 -10  28   3    10240.87    11122.94    506.85 o 
  -9  28   3     1069.92     1279.81    337.82 o 
  -8  28   3     8896.75     9420.28    510.36 o 
  -7  28   3     3416.98     3575.60    410.05 o 
  -6  28   3     1580.52     1627.84    374.86 o 
  -5  28   3      791.61      768.14    173.95 o 
  -4  28   3      188.16      143.44     44.25 o 
  -3  28   3       33.06       44.74     33.99 o 
  -2  28   3     1979.19     1961.45    221.81 o 
  -1  28   3      984.08     1115.01    190.81 o 
   0  28   3     3430.41     3164.54    178.46 o 
   1  28   3      496.33      447.78     79.91 o 
   2  28   3     6500.25     6217.89    435.70 o 
   3  28   3     5738.83     5877.03    260.87 o 
   4  28   3     6168.40     6011.63    229.60 o 
   5  28   3     8483.07     7631.28    502.92 o 
   6  28   3     5098.93     5310.78    344.96 o 
   7  28   3    10519.37     9636.29    333.61 o 
   8  28   3    10467.97    10250.55    341.72 o 
   9  28   3    10960.12    10213.86    245.68 o 
  10  28   3     2329.03     2318.29    143.55 o 
  11  28   3     7078.56     7059.32    312.98 o 
 -10  29   3     1694.55     1695.02    352.60 o 
  -9  29   3     1131.76     1110.18    229.59 o 
  -8  29   3     4812.35     5386.98    313.13 o 
  -7  29   3      245.28      229.63     98.31 o 
  -6  29   3    14529.64    15058.98    587.83 o 
  -5  29   3       19.71      137.57    103.17 o 
  -4  29   3    15014.07    16181.92    585.01 o 
  -3  29   3      661.44      797.07    232.90 o 
  -2  29   3    30328.50    31473.27    629.60 o 
  -1  29   3       96.68      165.01     54.33 o 
   0  29   3    15900.81    16985.92    370.63 o 
   1  29   3     1583.69     1558.34    170.41 o 
   2  29   3    15322.84    15400.73    440.44 o 
   3  29   3      725.42      843.77    158.86 o 
   4  29   3     2922.37     2645.75    101.72 o 
   5  29   3      664.25      474.77    112.94 o 
   6  29   3      853.07      915.89    202.86 o 
   7  29   3       65.43       75.33     32.33 o 
   8  29   3        3.72       19.44     63.72 o 
   9  29   3       10.52       50.00     37.67 o 
  10  29   3      293.39      227.93     71.30 o 
  -9  30   3       35.39      239.96    110.59 o 
  -8  30   3     2790.93     3268.47    206.04 o 
  -7  30   3     2375.60     2415.02    624.58 o 
  -6  30   3     1960.73     2059.66    594.12 o 
  -5  30   3     6358.40     6179.10    252.85 o 
  -4  30   3      283.09      308.49    121.10 o 
  -3  30   3     5130.90     5126.38    357.93 o 
  -2  30   3      228.39      445.00    177.98 o 
  -1  30   3     9220.14     9034.62    433.43 o 
   1  30   3     6192.04     6734.59    224.00 o 
   2  30   3     4526.09     4313.29    373.38 o 
   3  30   3     1475.65     1495.66    207.82 o 
   4  30   3    11204.83    10829.70    345.13 o 
   5  30   3      141.46      141.69    101.07 o 
   6  30   3     6995.12     6629.82    184.77 o 
   7  30   3      269.20      128.33    102.13 o 
   8  30   3     3072.82     3219.54    335.64 o 
   9  30   3      446.13      309.11     88.43 o 
  -8  31   3      279.29      389.40    119.88 o 
  -7  31   3     7249.37     7293.57   1068.32 o 
  -6  31   3       31.17      126.09    105.68 o 
  -5  31   3     5445.14     5228.49    757.21 o 
  -4  31   3      887.25      988.03    263.53 o 
  -3  31   3      169.24      127.47    101.12 o 
  -2  31   3       39.33      226.25    100.57 o 
  -1  31   3      477.68      559.55    144.71 o 
   0  31   3      158.66      248.83    122.40 o 
   1  31   3     3042.07     3217.73    123.65 o 
   2  31   3     2718.73     2916.46    270.03 o 
   3  31   3    13307.70    14046.73    308.32 o 
   4  31   3     6593.79     6642.60    165.50 o 
   5  31   3     6579.18     6427.60    167.42 o 
   6  31   3     7549.31     6963.05    195.09 o 
   7  31   3    13256.90    13627.00    388.47 o 
   8  31   3     9072.29     8404.35    351.35 o 
  -7  32   3     7981.37     8716.35    537.74 o 
  -6  32   3     1214.08     1289.52    403.43 o 
  -5  32   3    13121.87    13980.34    514.20 o 
  -4  32   3       17.68       55.84     76.04 o 
  -3  32   3    20752.78    21377.73    714.51 o 
  -2  32   3        0.95      225.41     70.56 o 
  -1  32   3    25131.42    25030.01   1170.12 o 
   0  32   3      798.05      698.66    145.65 o 
   1  32   3    19373.69    21021.05    855.55 o 
   2  32   3     2036.33     1753.71    225.22 o 
   3  32   3     8480.58     7986.63    279.66 o 
   4  32   3     3010.11     2781.66    132.07 o 
   5  32   3     1050.81      899.98    139.44 o 
   6  32   3     2598.41     2300.14    285.42 o 
   7  32   3        9.52       67.33     49.23 o 
  -6  33   3     4606.47     4375.41    857.68 o 
  -5  33   3      206.59      319.11    137.86 o 
  -4  33   3     8044.53     8901.66    548.05 o 
  -3  33   3       20.45       89.17     64.89 o 
  -2  33   3     7815.10     8028.41    275.54 o 
  -1  33   3     1325.09     1222.78    393.01 o 
   0  33   3    14772.73    16474.94    574.16 o 
   1  33   3     2850.99     2240.35    550.93 o 
   2  33   3     1804.70     1379.14    348.95 o 
   3  33   3     7215.54     7046.07    240.09 o 
   4  33   3      613.92      556.26    116.68 o 
   5  33   3     5046.96     4900.56    177.19 o 
   6  33   3     1224.14     1086.70    210.43 o 
  -4  34   3     2397.51     2218.68    436.69 o 
  -3  34   3     1277.16     1385.72    382.91 o 
  -2  34   3      163.19      144.88    122.59 o 
  -1  34   3       89.36       85.19     61.65 o 
   0  34   3     1379.90     1444.51    259.20 o 
   1  34   3      162.37       79.04     65.05 o 
   2  34   3    10160.92    11084.09    472.58 o 
   3  34   3     1381.20      916.44    391.27 o 
   4  34   3     9599.54     9527.16    422.84 o 
 -18   0   4    19005.13    19718.61    782.64 o 
 -17   0   4     1438.78     1460.64    509.89 o 
 -16   0   4    41273.37    44858.68    703.96 o 
 -15   0   4     8938.85     8831.09    456.24 o 
 -14   0   4    59928.82    64037.61    948.43 o 
 -13   0   4    12303.67    12839.11    522.17 o 
 -12   0   4    49239.85    50855.25   1462.32 o 
 -11   0   4    43438.14    47937.07    725.63 o 
 -10   0   4    21650.86    23166.48    462.01 o 
  -9   0   4    21634.01    22820.03    505.61 o 
  -8   0   4     1433.57     1335.88    139.46 o 
  -7   0   4     3102.97     3103.46    217.72 o 
  -6   0   4     4634.77     3419.51    135.86 o 
  -5   0   4     4550.30     4566.29    136.01 o 
  -4   0   4   115757.21   107898.14   2055.05 o 
  -3   0   4    24105.40    25020.55    853.56 o 
  -2   0   4   107445.78   116286.91   1094.96 o 
  -1   0   4    84358.45    77479.33    643.07 o 
   0   0   4    61677.62    61059.07   1240.15 o 
   1   0   4   160053.56   165126.48   1456.49 o 
   2   0   4    14765.83    15983.53    996.96 o 
   3   0   4   278541.13   259662.95    888.32 o 
   4   0   4     2980.56     3378.73    180.84 o 
   6   0   4     8923.83     7907.17    200.37 o 
   7   0   4   149831.41   146189.06   1675.41 o 
   8   0   4    37028.27    39344.50    920.75 o 
   9   0   4    50493.25    54695.89    696.17 o 
  10   0   4     4040.43     4304.65    170.93 o 
  11   0   4    21964.59    21259.69   2514.46 o 
  12   0   4    30417.50    29630.21    913.94 o 
  13   0   4     3497.70     3390.86    902.11 o 
  14   0   4      672.34      851.47    273.87 o 
  15   0   4     1081.19     1034.10    391.49 o 
  16   0   4      578.04      735.40    253.13 o 
  17   0   4     1162.38      979.29    459.15 o 
  18   0   4     5055.62     3508.66   1219.68 o 
 -18   1   4      206.80      168.36     67.69 o 
 -17   1   4     2699.32     2478.84    373.83 o 
 -16   1   4      314.88      725.10    185.55 o 
 -15   1   4     7228.22     7280.43    367.98 o 
 -14   1   4     4887.24     4691.71    527.09 o 
 -13   1   4     7108.50     7131.95    283.88 o 
 -12   1   4    32513.05    31904.25    481.24 o 
 -11   1   4        8.07      284.86     88.68 o 
 -10   1   4    22979.41    22999.73    324.07 o 
  -9   1   4    13816.44    13085.46    250.19 o 
  -8   1   4    50799.97    54531.60    731.55 o 
  -7   1   4    61056.46    59168.41    413.75 o 
  -6   1   4    52724.54    55031.71    380.98 o 
  -5   1   4   154641.67   156216.70   1320.39 o 
  -4   1   4    42059.14    39818.47    653.86 o 
  -3   1   4   153587.75   160644.34    791.57 o 
  -2   1   4      150.78      425.45     51.81 o 
  -1   1   4   111255.98   107393.30    473.18 o 
   0   1   4     9703.43     9557.74    176.88 o 
   1   1   4    58877.68    58277.89    290.96 o 
   2   1   4    46022.71    45063.54    248.76 o 
   3   1   4    20026.21    18295.90    220.69 o 
   4   1   4   122850.54   127419.33    953.82 o 
   5   1   4      276.78      349.58     51.00 o 
   6   1   4    47191.97    45782.72    486.40 o 
   7   1   4    31042.58    30211.88    401.49 o 
   8   1   4     5687.14     5554.99    168.02 o 
   9   1   4    50822.57    51293.60    464.07 o 
  10   1   4      583.64      630.06     96.19 o 
  11   1   4    62914.37    60378.20   3203.20 o 
  12   1   4     1610.03     1744.54    312.42 o 
  13   1   4    50422.90    52801.66   1046.27 o 
  14   1   4    17261.85    15855.92    540.51 o 
  15   1   4    21784.20    22552.87    935.66 o 
  16   1   4    15133.16    15018.51    519.38 o 
  17   1   4     1473.68     1355.88    348.23 o 
  18   1   4    10731.22    10139.28    388.65 o 
 -18   2   4     1848.49     2201.84    266.94 o 
 -17   2   4      178.64      407.35     91.29 o 
 -16   2   4     1553.57     1538.37    284.51 o 
 -15   2   4     2427.27     2372.47    294.25 o 
 -14   2   4     5669.95     5857.47    343.57 o 
 -13   2   4    22168.98    21693.98    354.06 o 
 -12   2   4       27.97      151.48     60.28 o 
 -11   2   4    42720.86    42168.16    491.02 o 
 -10   2   4    13130.38    14274.53    220.84 o 
  -9   2   4    59722.30    58008.31    510.43 o 
  -8   2   4    37946.37    39240.19    338.68 o 
  -7   2   4    91524.36    90685.76    754.96 o 
  -6   2   4    98802.98   105521.39    654.96 o 
  -5   2   4    92308.37    99907.59    440.38 o 
  -4   2   4   176662.86   177669.34   1270.55 o 
  -3   2   4     8008.81     8447.84    383.82 o 
  -2   2   4   115893.12   116072.45    584.55 o 
  -1   2   4    12006.41    11770.21    241.65 o 
   0   2   4    24641.37    22864.00    218.84 o 
   1   2   4    47214.66    48103.85    306.81 o 
   2   2   4    38572.65    40719.47    360.47 o 
   3   2   4   106992.17   107425.78    711.53 o 
   4   2   4    11069.17    11129.92    126.97 o 
   5   2   4    74873.31    74022.03    860.49 o 
   6   2   4     7311.92     7132.89    159.24 o 
   7   2   4     4958.67     4997.99    130.39 o 
   8   2   4    29274.21    28864.06    390.56 o 
   9   2   4      757.30      617.00     74.30 o 
  10   2   4    43782.73    42589.63   1106.66 o 
  11   2   4     6821.57     6590.69    255.77 o 
  12   2   4    46520.29    47361.25   1050.30 o 
  13   2   4     9046.24     9286.75    284.47 o 
  14   2   4    36674.41    37530.63    798.20 o 
  15   2   4    14108.50    14419.80    414.76 o 
  16   2   4     5690.10     4999.53    528.81 o 
  17   2   4     9549.13     9124.16    262.37 o 
  18   2   4      829.10      641.95    208.11 o 
 -18   3   4       14.81       39.76     42.32 o 
 -17   3   4    23504.22    24088.28    579.49 o 
 -16   3   4     1946.27     1819.31    230.68 o 
 -15   3   4    37348.17    39719.04    841.59 o 
 -14   3   4     7044.71     7623.02    456.02 o 
 -13   3   4    55428.86    55493.64   1044.86 o 
 -12   3   4    17284.06    17667.38    320.18 o 
 -11   3   4    15970.80    16761.50    281.73 o 
 -10   3   4    45405.72    48322.74    787.16 o 
  -9   3   4     3694.32     3311.01    121.79 o 
  -8   3   4    19310.53    20043.74    275.20 o 
  -7   3   4       89.91      334.44    130.50 o 
  -6   3   4    16799.68    16037.34    248.35 o 
  -5   3   4    24691.38    25705.61    300.01 o 
  -4   3   4       26.81      332.12     79.50 o 
  -3   3   4    64401.36    58028.55    485.51 o 
  -2   3   4    28450.92    22457.19   3624.38 o 
  -1   3   4    19040.62    17223.65    243.83 o 
   1   3   4    12698.91    12152.44    160.41 o 
   2   3   4   184711.94   182282.16    881.80 o 
   3   3   4     3897.39     3656.61     83.88 o 
   4   3   4   246617.13   248216.77   1708.66 o 
   5   3   4      294.87      749.18     96.87 o 
   6   3   4   213292.16   218663.06   1515.76 o 
   7   3   4    22099.64    24871.60    346.77 o 
   8   3   4    83286.62    85747.68   1339.56 o 
   9   3   4    11740.98    12683.12    254.31 o 
  10   3   4    37766.89    37129.11    583.21 o 
  11   3   4    21669.73    22000.96    425.21 o 
  12   3   4     4209.22     4490.31    554.12 o 
  13   3   4    12300.05    12902.07    449.54 o 
  14   3   4      185.92      455.43    105.60 o 
  15   3   4       75.01      285.61    136.48 o 
  16   3   4     1074.74      930.48    251.02 o 
  17   3   4      562.74      436.89    144.36 o 
  18   3   4     1064.86      843.04    228.98 o 
 -18   4   4     1073.90      802.09    195.74 o 
 -17   4   4      197.81      291.63    140.53 o 
 -16   4   4     3614.37     3471.30    216.78 o 
 -15   4   4       35.49       99.85     63.55 o 
 -14   4   4     5249.26     4867.68    177.47 o 
 -13   4   4    18529.17    17828.19    331.20 o 
 -12   4   4     8152.11     7724.02    244.45 o 
 -11   4   4     9032.40     8293.30    254.06 o 
 -10   4   4     1224.50     1337.93    140.19 o 
  -9   4   4    23211.68    21863.40    317.99 o 
  -8   4   4    12515.81    11143.26    208.78 o 
  -7   4   4    46232.57    48007.80    456.70 o 
  -6   4   4    77584.61    83421.88    534.84 o 
  -5   4   4    30379.54    30201.70    355.62 o 
  -4   4   4   119796.14   127478.91   1086.09 o 
  -3   4   4    26416.25    25691.21    331.07 o 
  -2   4   4   184707.70   199952.34   1691.86 o 
  -1   4   4     8867.00     9363.61    147.57 o 
   0   4   4   130916.62   126984.25   1405.33 o 
   1   4   4     1994.19     2151.02     68.75 o 
   2   4   4    43600.49    43832.67    331.31 o 
   3   4   4    71336.59    72617.09    402.78 o 
   4   4   4     5597.35     6223.95     93.03 o 
   5   4   4    40662.83    40263.83    454.25 o 
   6   4   4    21561.53    20249.40    293.18 o 
   7   4   4    28222.78    27978.47    393.32 o 
   8   4   4    49977.31    48694.39    579.68 o 
   9   4   4     3538.99     3576.79     95.71 o 
  10   4   4    72821.05    72041.62   1240.88 o 
  11   4   4       28.72       75.34     37.88 o 
  12   4   4    29531.86    30766.87    881.20 o 
  13   4   4    10686.33     9790.43    348.82 o 
  14   4   4    36276.98    35541.09   1165.82 o 
  15   4   4    17158.65    16659.73    471.97 o 
  16   4   4     4560.43     4468.47    244.96 o 
  17   4   4    14358.84    14489.24    450.41 o 
 -18   5   4      113.94      187.82     72.02 o 
 -17   5   4      994.13      773.71    206.18 o 
 -16   5   4      770.57      611.12    160.89 o 
 -15   5   4     4636.05     4987.22    325.05 o 
 -14   5   4    11476.76    11011.84    441.68 o 
 -13   5   4     2193.43     2510.50    164.13 o 
 -12   5   4    25562.50    25846.43    462.29 o 
 -11   5   4      138.74      133.52     81.54 o 
 -10   5   4    45200.82    48463.72    487.44 o 
  -9   5   4    17611.79    18503.97    274.91 o 
  -8   5   4    33273.75    31845.76    290.87 o 
  -7   5   4    69355.00    72077.30    634.24 o 
  -6   5   4    55770.32    56426.43    514.65 o 
  -5   5   4   125390.11   130191.64    782.66 o 
  -4   5   4    14149.82    12992.31    379.78 o 
  -3   5   4   178217.16   178742.19   1020.85 o 
  -2   5   4      210.34      108.70    260.35 o 
  -1   5   4    42355.45    43501.42    177.41 o 
   0   5   4     7134.79     8443.43    157.45 o 
   1   5   4    55531.71    54025.53    314.57 o 
   2   5   4    24824.24    24349.72    283.13 o 
   3   5   4     3357.90     2973.56     70.14 o 
   4   5   4    56180.81    56458.04    387.57 o 
   5   5   4     1662.22     1275.60    155.28 o 
   6   5   4    23348.24    24584.67    275.36 o 
   7   5   4    17566.52    18146.52    281.20 o 
   8   5   4      234.18      264.79     48.57 o 
   9   5   4    24123.42    24712.75    458.08 o 
  10   5   4       93.48      173.19     49.78 o 
  11   5   4    20517.93    19923.03    562.84 o 
  12   5   4     2386.71     3014.20    444.15 o 
  13   5   4    27112.69    27431.87    596.62 o 
  14   5   4     6585.23     6908.05    489.36 o 
  15   5   4     5902.27     5532.60    469.19 o 
  16   5   4    12207.78    12297.07    835.34 o 
  17   5   4     3031.61     2589.46    564.83 o 
 -18   6   4    11523.66    10904.68    348.14 o 
 -17   6   4        8.64       92.40     77.46 o 
 -16   6   4    30379.84    30029.79    743.32 o 
 -15   6   4     1094.57     1111.71    263.69 o 
 -14   6   4    25291.91    25952.33    899.72 o 
 -13   6   4     1739.67     1730.70    158.31 o 
 -12   6   4    34158.48    33918.41    572.53 o 
 -11   6   4    22766.93    23902.77    323.05 o 
 -10   6   4    13415.26    14180.42    258.81 o 
  -9   6   4    15586.26    16593.28    173.77 o 
  -8   6   4     1295.11     1526.20    134.89 o 
  -7   6   4    10572.04    11906.03    213.81 o 
  -6   6   4      288.85      243.36    152.88 o 
  -5   6   4     2566.26     2592.29    109.90 o 
  -4   6   4    11746.33    11782.69    111.40 o 
  -3   6   4     8298.47     9485.79    139.30 o 
  -2   6   4    19501.96    20998.63    234.08 o 
  -1   6   4    37960.39    35515.33    408.79 o 
   0   6   4    39438.28    39977.55    361.53 o 
   1   6   4   224757.80   225272.73   1375.78 o 
   2   6   4     6697.02     7081.88    109.32 o 
   3   6   4   198013.38   195934.52   2641.77 o 
   4   6   4      154.50      238.83     42.39 o 
   5   6   4   190749.42   194201.77   1163.13 o 
   6   6   4     5592.98     5498.01    117.68 o 
   7   6   4   118341.28   117073.30   1076.21 o 
   8   6   4     9194.95     9017.44    194.25 o 
   9   6   4    37403.27    36850.97    448.37 o 
  10   6   4    13236.68    12788.68    277.19 o 
  11   6   4    17508.06    18037.95    479.26 o 
  12   6   4    16105.52    15866.53    440.45 o 
  13   6   4      111.19      282.35    112.95 o 
  14   6   4      893.72     1162.96    258.78 o 
  15   6   4        6.50      166.94     74.50 o 
  16   6   4       79.66      123.11     83.91 o 
  17   6   4     1071.80     1056.92    222.29 o 
 -17   7   4      414.66      271.87    121.50 o 
 -16   7   4      357.90      429.56     87.64 o 
 -15   7   4      935.84      936.35    235.79 o 
 -14   7   4      862.20      611.00    157.03 o 
 -13   7   4      576.60      552.87     82.30 o 
 -12   7   4     9018.01     8346.45    389.72 o 
 -11   7   4      521.60      600.12     79.25 o 
 -10   7   4    20041.24    19607.75    290.20 o 
  -9   7   4     7235.21     7156.29    134.93 o 
  -8   7   4    37856.25    38349.08    339.10 o 
  -7   7   4    23754.70    23285.17    313.15 o 
  -6   7   4    19836.92    19138.80    252.20 o 
  -5   7   4    37413.50    39056.16    545.29 o 
  -4   7   4     2308.65     3116.32     80.35 o 
  -3   7   4    61222.17    60287.23    570.88 o 
  -2   7   4     5872.38     7459.52    240.26 o 
  -1   7   4   117765.71   118332.54   1359.29 o 
   0   7   4      182.73      417.82     40.94 o 
   1   7   4    24719.29    24352.26    276.47 o 
   2   7   4    37300.52    33514.91   1053.48 o 
   3   7   4    30321.09    29050.32    333.84 o 
   4   7   4     9206.83     8335.12    144.05 o 
   5   7   4     1809.09     1648.75     78.58 o 
   6   7   4     9513.28     8562.27    169.58 o 
   7   7   4     5530.97     5403.39    163.87 o 
   8   7   4      712.63      845.73    112.78 o 
   9   7   4    34978.78    35245.32    368.87 o 
  10   7   4     1336.26     1220.32    168.83 o 
  11   7   4    22236.47    22810.80    585.50 o 
  12   7   4     5151.91     4861.47    456.42 o 
  13   7   4    15568.42    15946.18    546.94 o 
  14   7   4     8802.56     8753.58    349.21 o 
  15   7   4    13565.73    13315.28    595.07 o 
  16   7   4    10154.26     9977.82    403.68 o 
  17   7   4      919.27      675.57    214.62 o 
 -17   8   4      369.69      304.89    114.66 o 
 -16   8   4       28.94      118.94     52.03 o 
 -15   8   4     2221.63     1643.30    307.63 o 
 -14   8   4     1191.34     1228.42    162.50 o 
 -13   8   4     1806.74     1618.77    265.45 o 
 -12   8   4     1945.95     1708.37    157.48 o 
 -11   8   4    24094.76    24663.94    370.66 o 
 -10   8   4      732.57      844.43    105.09 o 
  -9   8   4    25166.75    24769.09    348.20 o 
  -8   8   4     8857.00     9247.11    189.51 o 
  -7   8   4    40371.20    41030.02    348.61 o 
  -6   8   4    32038.40    31708.93    331.93 o 
  -5   8   4    19928.63    20033.60    285.32 o 
  -4   8   4    80086.17    79565.57    487.46 o 
  -3   8   4     7472.58     8059.03     92.28 o 
  -2   8   4    70197.15    66491.02    488.06 o 
  -1   8   4     5407.70     5681.92     77.59 o 
   0   8   4    26185.39    27926.53    308.24 o 
   1   8   4     3880.11     3910.92     80.78 o 
   2   8   4    11683.23    11919.70    275.38 o 
   3   8   4      116.95      490.66     50.36 o 
   4   8   4      186.22      237.13     35.61 o 
   5   8   4    16179.11    16748.19    247.56 o 
   6   8   4    11944.60    13175.21    158.37 o 
   7   8   4     1482.49     1466.51    165.23 o 
   8   8   4    21369.81    20611.79    309.59 o 
   9   8   4     1147.22     1163.24    125.81 o 
  10   8   4    14361.50    13493.70    257.42 o 
  11   8   4     3151.43     3916.64    482.91 o 
  12   8   4    25352.57    25278.94    548.18 o 
  13   8   4     1018.68     1181.37    176.32 o 
  14   8   4     3524.47     3854.64    300.43 o 
  15   8   4     6778.21     6602.75    351.02 o 
  16   8   4     6053.65     5471.37    331.58 o 
  17   8   4     3561.98     3555.22    198.30 o 
 -17   9   4    14175.18    13177.18    892.70 o 
 -16   9   4      704.96      568.84    146.91 o 
 -15   9   4    13607.02    13986.69    617.91 o 
 -14   9   4      661.41      565.28    119.17 o 
 -13   9   4    21981.19    19596.29    716.83 o 
 -12   9   4     2383.44     1926.96    210.53 o 
 -11   9   4    25442.73    24446.34    429.98 o 
 -10   9   4      535.43      391.34     60.70 o 
  -9   9   4     7924.21     7475.77    135.47 o 
  -8   9   4      966.32     1175.17    110.47 o 
  -7   9   4     5989.60     5607.61    161.12 o 
  -6   9   4     6643.66     6595.24    141.98 o 
  -5   9   4        9.06       64.97     29.33 o 
  -4   9   4     5137.25     4964.82    137.05 o 
  -3   9   4     1149.68     1315.61    206.15 o 
  -2   9   4    43701.62    46272.16   1417.37 o 
  -1   9   4     9517.93     7958.64    222.30 o 
   0   9   4    65895.58    72386.57    297.66 o 
   1   9   4     3167.29     3840.53     77.88 o 
   2   9   4   134838.20   137601.27    540.60 o 
   3   9   4     1530.14     2034.98     69.77 o 
   4   9   4    76147.01    76272.27    718.24 o 
   5   9   4     8850.76     9532.54    175.77 o 
   6   9   4    68741.59    69632.09    690.68 o 
   7   9   4     1381.86     1391.88    167.62 o 
   8   9   4    64697.88    66303.45    596.81 o 
   9   9   4     6291.71     5968.18    209.74 o 
  10   9   4    23378.17    22646.03    297.79 o 
  11   9   4     2874.91     3203.75    270.98 o 
  12   9   4     4222.65     4846.54    329.97 o 
  13   9   4     1028.29      940.53    152.59 o 
  14   9   4       15.11      138.77    106.88 o 
  15   9   4     1193.93     1286.12    237.72 o 
  16   9   4      595.45      714.05    145.02 o 
  17   9   4     1980.61     1983.63    357.86 o 
 -17  10   4      257.10      238.77    105.08 o 
 -16  10   4      888.71      876.43    229.42 o 
 -15  10   4       84.43      104.61     61.67 o 
 -14  10   4      192.28      140.21     55.78 o 
 -13  10   4     2891.20     2769.89    282.93 o 
 -12  10   4     5104.97     4754.00    247.76 o 
 -11  10   4     3488.23     3219.11    212.77 o 
 -10  10   4     2008.50     2125.66    181.14 o 
  -9  10   4    12514.81    13117.37    224.66 o 
  -8  10   4    17548.92    19507.46    279.62 o 
  -7  10   4    11478.53    11202.22    202.25 o 
  -6  10   4    21473.68    22475.99    297.27 o 
  -5  10   4      815.85      998.08     61.25 o 
  -4  10   4    15373.18    14977.71    238.48 o 
  -3  10   4      806.09      657.69    134.48 o 
  -2  10   4    37495.29    38208.14   2121.16 o 
  -1  10   4      667.53      787.43    161.93 o 
   0  10   4    28280.00    32677.20    355.48 o 
   1  10   4       68.55      265.73     69.61 o 
   2  10   4     7871.33     7446.32    132.16 o 
   3  10   4     1194.36     1526.03     62.65 o 
   4  10   4     1761.04     1557.82     82.41 o 
   5  10   4       73.07       59.26     22.54 o 
   6  10   4      359.12      536.45     65.03 o 
   7  10   4     2451.23     2185.46    158.64 o 
   8  10   4     7282.14     7094.92    161.67 o 
   9  10   4       13.76       82.29     44.75 o 
  10  10   4     4759.70     4313.10    153.96 o 
  11  10   4     5101.18     4964.61    316.82 o 
  12  10   4       78.66       63.94     91.80 o 
  13  10   4     2860.47     2413.50    303.77 o 
  14  10   4     1277.95     1361.77    243.94 o 
  15  10   4     5715.00     5763.95    272.53 o 
  16  10   4     1548.96     1345.04    306.45 o 
  17  10   4     2168.94     1627.06    366.89 o 
 -17  11   4      127.46      300.22     88.76 o 
 -16  11   4      344.64      246.39     54.19 o 
 -15  11   4     2740.11     3039.26    283.28 o 
 -14  11   4       44.82      113.45     50.35 o 
 -13  11   4     5222.69     5328.55    135.49 o 
 -12  11   4       11.38       90.09     66.30 o 
 -11  11   4     3541.57     3711.41    171.72 o 
 -10  11   4     8393.08     8469.25    238.52 o 
  -9  11   4     2852.53     2278.04    134.30 o 
  -8  11   4     7171.83     6696.61    179.28 o 
  -7  11   4     4896.76     5276.11     87.22 o 
  -6  11   4     4843.97     4995.04    153.46 o 
  -5  11   4     4961.79     5172.74    109.20 o 
  -4  11   4       93.20       50.00     33.96 o 
  -3  11   4    10881.50    11013.14    257.65 o 
  -2  11   4     4982.31     3899.20    647.87 o 
  -1  11   4    10528.53     9291.44   1065.80 o 
   0  11   4      147.16      134.80     42.87 o 
   1  11   4    32400.06    36357.36    388.60 o 
   2  11   4      427.15      700.15     63.42 o 
   3  11   4      126.75      273.27     53.12 o 
   4  11   4     2503.45     2320.96     98.47 o 
   5  11   4      296.17      340.78     50.18 o 
   6  11   4     1894.39     1586.66    139.86 o 
   7  11   4     5418.06     5044.97    128.97 o 
   8  11   4       74.73      100.05     36.76 o 
   9  11   4     5003.34     5271.38    185.19 o 
  10  11   4     1802.18     1774.36    237.19 o 
  11  11   4     4668.98     4436.83    267.52 o 
  12  11   4     3698.11     4030.95    340.14 o 
  13  11   4     2969.76     2379.84    369.06 o 
  14  11   4     3493.52     3931.27    304.85 o 
  15  11   4     1550.57     1420.18    321.42 o 
  16  11   4     1582.60     1259.76    277.95 o 
  17  11   4     2568.82     2500.77    392.00 o 
 -17  12   4      272.34      205.95     87.19 o 
 -16  12   4     6675.06     7185.63    192.90 o 
 -15  12   4       63.46       68.10     45.29 o 
 -14  12   4     1480.86     1139.01    167.01 o 
 -13  12   4       28.15       70.55     42.37 o 
 -12  12   4     9039.36     8933.07    187.35 o 
 -11  12   4      971.82     1114.33    195.95 o 
 -10  12   4     6072.70     6654.46    197.94 o 
  -9  12   4       37.32      169.79     34.16 o 
  -8  12   4     9290.81     8921.82    155.77 o 
  -7  12   4    14761.54    14824.51    269.04 o 
  -6  12   4     9453.75     8966.27    164.99 o 
  -5  12   4    20525.35    18812.46    804.42 o 
  -4  12   4    18956.90    18476.68    379.78 o 
  -3  12   4    30822.31    31553.25    484.07 o 
  -2  12   4    15607.44    13301.56    640.72 o 
  -1  12   4    31517.03    29681.96    431.30 o 
   0  12   4      194.10      200.54     42.37 o 
   1  12   4    45110.45    43197.60    487.27 o 
   2  12   4     8049.77     9285.43    156.43 o 
   3  12   4    41780.12    40438.68    358.64 o 
   4  12   4     2489.95     3031.24    125.07 o 
   5  12   4     2017.44     1836.09    126.86 o 
   6  12   4     1767.63     1869.56    116.73 o 
   7  12   4    22647.03    21858.26    361.09 o 
   8  12   4      834.98      852.03    125.45 o 
   9  12   4     6966.75     6252.47    199.54 o 
  10  12   4       95.11      125.50     51.65 o 
  11  12   4     9234.30     9951.42    425.02 o 
  12  12   4     4954.59     5178.86    173.87 o 
  13  12   4      567.73      671.70    157.67 o 
  14  12   4     6437.41     6372.40    353.79 o 
  15  12   4     6119.99     6096.26    307.23 o 
  16  12   4     4408.03     4245.03    236.48 o 
 -16  13   4        3.17       79.88     54.24 o 
 -15  13   4     3284.46     3490.39    284.79 o 
 -14  13   4        5.89       66.90     53.99 o 
 -13  13   4     5275.42     4805.80    236.67 o 
 -12  13   4        9.30       71.39     23.33 o 
 -11  13   4     9406.80     8892.09    323.27 o 
 -10  13   4      300.68      237.61     68.07 o 
  -9  13   4       60.42      135.76     39.62 o 
  -8  13   4      808.11      724.92     73.28 o 
  -7  13   4    16118.81    15482.64    406.33 o 
  -6  13   4       32.56       74.03     18.68 o 
  -5  13   4      800.01      750.24     38.80 o 
  -4  13   4     4175.32     3723.15    448.20 o 
  -3  13   4     2463.25     2135.39    359.21 o 
  -2  13   4     4265.29     3779.90    157.21 o 
  -1  13   4        2.52       53.09     68.36 o 
   0  13   4     4749.91     5310.02     88.61 o 
   1  13   4     1319.09     1294.64     70.67 o 
   2  13   4    19941.60    18228.60    241.09 o 
   3  13   4    12484.84    11252.04    198.53 o 
   4  13   4    11623.98    11809.31    213.96 o 
   5  13   4     2507.78     2480.62     94.57 o 
   6  13   4    28683.18    28250.29    280.91 o 
   7  13   4     3611.07     3422.60    158.14 o 
   8  13   4     1183.93     1195.21    131.53 o 
   9  13   4       35.59       36.17     44.12 o 
  10  13   4     5238.12     5039.26    274.66 o 
  11  13   4      278.09      447.37     95.04 o 
  12  13   4     2646.00     2841.17    252.92 o 
  13  13   4     1679.47     1568.20    371.06 o 
  14  13   4      152.30      165.84    101.65 o 
  15  13   4       33.90       31.37     65.30 o 
  16  13   4      875.99      677.80    129.43 o 
 -16  14   4     1405.57     1088.63    294.84 o 
 -15  14   4      171.51      118.32     59.79 o 
 -14  14   4    13467.75    14160.16    800.30 o 
 -13  14   4     1801.43     1635.27    215.15 o 
 -12  14   4     6186.91     6902.52    240.00 o 
 -11  14   4     1652.12     2123.45    126.66 o 
 -10  14   4     3130.93     3300.18    160.62 o 
  -9  14   4      116.62      138.21     86.80 o 
  -8  14   4      510.56      446.74     66.46 o 
  -7  14   4     1568.97     1531.17    128.11 o 
  -6  14   4     1247.59     1274.76    310.68 o 
  -5  14   4      953.47      975.00     54.34 o 
  -4  14   4     1376.85     1214.19    227.62 o 
  -3  14   4       44.26      103.32     34.13 o 
  -2  14   4      118.73      320.09     74.40 o 
  -1  14   4     5494.72     5837.04    186.35 o 
   0  14   4     2032.95     1359.99     49.60 o 
   1  14   4    16156.91    13182.30    152.03 o 
   2  14   4      271.34      277.14     35.32 o 
   3  14   4    14529.14    14086.76    232.57 o 
   4  14   4      506.58      541.05     69.84 o 
   5  14   4    33005.70    32126.55    307.97 o 
   6  14   4      675.91      699.09     78.10 o 
   7  14   4      262.56      251.15     45.34 o 
   8  14   4     1595.62     1617.89    161.78 o 
   9  14   4     6573.67     6750.68    210.10 o 
  10  14   4       94.41       92.42     50.99 o 
  11  14   4     1942.90     1917.31    248.67 o 
  12  14   4     2577.24     2373.79    328.23 o 
  13  14   4     4195.90     4580.69    333.50 o 
  14  14   4      724.40      801.92    185.93 o 
  15  14   4      366.35      334.43    137.11 o 
  16  14   4      139.27      278.77    100.80 o 
 -16  15   4        3.02       22.31     41.20 o 
 -15  15   4      624.27      603.94    176.69 o 
 -14  15   4      435.90      344.30    101.18 o 
 -13  15   4      738.41      861.17    154.50 o 
 -12  15   4     3227.67     3362.25    110.48 o 
 -11  15   4     5647.85     5603.52    221.14 o 
 -10  15   4     8352.92     8530.00    292.49 o 
  -9  15   4     7551.16     7855.19    227.91 o 
  -8  15   4    17340.19    16778.49    297.21 o 
  -7  15   4    15766.18    17123.48    266.76 o 
  -6  15   4    24572.08    23689.39    308.52 o 
  -5  15   4    33889.79    34645.06    471.55 o 
  -4  15   4    39765.71    40284.59    566.10 o 
  -3  15   4    38177.92    40322.78    499.92 o 
  -2  15   4    16602.43    17125.11    345.76 o 
  -1  15   4    11603.13    12316.97    319.61 o 
   0  15   4    13028.95    13225.25    222.06 o 
   1  15   4    13357.01    14256.69    192.04 o 
   2  15   4     4306.04     4616.90    140.98 o 
   3  15   4    15307.69    14650.03    206.08 o 
   4  15   4        1.70       54.52     27.70 o 
   5  15   4        5.89      141.18     40.03 o 
   6  15   4      393.52      360.51     52.64 o 
   7  15   4     2477.06     2560.74    114.44 o 
   8  15   4     1099.33     1028.60    120.24 o 
   9  15   4     5284.33     4759.47    247.52 o 
  10  15   4     8263.87     8661.62    437.44 o 
  11  15   4     9420.59     9623.66    536.38 o 
  12  15   4     2303.06     2389.76    342.74 o 
  13  15   4    19293.56    20769.31    520.64 o 
  14  15   4     8922.46     9066.02    500.49 o 
  15  15   4    11476.03    11527.19    292.30 o 
  16  15   4     7357.19     7360.73    339.88 o 
 -16  16   4     7275.96     7888.25    590.26 o 
 -15  16   4      698.04      548.46    171.54 o 
 -14  16   4     8449.31     9054.95    373.54 o 
 -13  16   4      961.02      863.50    148.13 o 
 -12  16   4    11913.81    12570.76    306.71 o 
 -11  16   4     2774.90     2581.39    127.54 o 
 -10  16   4     2637.98     2858.52     85.38 o 
  -9  16   4      216.64      250.66     50.90 o 
  -8  16   4      233.39      349.42     55.90 o 
  -7  16   4      192.33      337.99     78.73 o 
  -6  16   4     1081.19      945.65     54.53 o 
  -5  16   4     2439.00     2028.48    301.21 o 
  -4  16   4     8870.64     8835.68    309.77 o 
  -3  16   4     2822.61     2976.25    245.08 o 
  -2  16   4     7741.93     7046.20    186.40 o 
  -1  16   4     4879.26     5012.56    257.99 o 
   0  16   4     4007.83     4035.24    115.73 o 
   1  16   4    15956.83    15484.69    406.62 o 
   2  16   4      186.68      187.76     35.31 o 
   3  16   4    31032.56    28168.06    368.06 o 
   4  16   4     3165.53     2802.20     81.33 o 
   5  16   4    27599.13    28701.53    215.23 o 
   6  16   4     4676.99     4500.96    166.20 o 
   7  16   4    26213.22    24061.53    317.97 o 
   8  16   4     1554.39     1419.56    158.89 o 
   9  16   4     3344.24     3128.47    115.40 o 
  10  16   4     1420.70     1598.26    261.33 o 
  11  16   4     7183.21     6894.51    245.19 o 
  12  16   4     2479.32     2829.35    379.92 o 
  13  16   4      170.46      136.00     56.14 o 
  14  16   4      397.20      378.88    120.55 o 
  15  16   4      163.71      125.76     92.23 o 
  16  16   4      115.79      202.72     88.38 o 
 -15  17   4    11316.45    10419.21    481.58 o 
 -14  17   4      902.87      791.03    204.23 o 
 -13  17   4    19960.23    21474.74    525.88 o 
 -12  17   4     4564.13     4755.67    222.92 o 
 -11  17   4     4581.42     4183.14    156.01 o 
 -10  17   4     2886.98     2584.36    128.17 o 
  -9  17   4     6601.83     6458.79    225.36 o 
  -8  17   4       95.56      107.43     25.99 o 
  -7  17   4     4044.85     3930.68     73.75 o 
  -6  17   4     5477.06     4511.45    296.67 o 
  -5  17   4       74.62       75.23     69.18 o 
  -4  17   4     1808.02     1429.44    239.81 o 
  -3  17   4    20896.23    19898.42    415.06 o 
  -2  17   4     4256.15     4124.00    184.26 o 
  -1  17   4     3742.24     3672.28     66.30 o 
   0  17   4    26659.91    27829.82    261.15 o 
   1  17   4     1320.65     1610.44     55.07 o 
   2  17   4    17341.14    17302.16    243.86 o 
   3  17   4     1475.80     1369.47    104.57 o 
   4  17   4    66443.23    67599.73    563.55 o 
   5  17   4       21.12       75.35     30.50 o 
   6  17   4    20390.77    19647.65    303.85 o 
   7  17   4     1232.04     1161.91    125.97 o 
   8  17   4    14886.51    14894.66    328.37 o 
   9  17   4     4868.18     4739.16    249.22 o 
  10  17   4     6058.13     6542.92    210.63 o 
  11  17   4     7744.39     7517.53    353.09 o 
  12  17   4     2746.42     2838.20    176.22 o 
  13  17   4     3522.64     3544.38    218.67 o 
  14  17   4      146.63      212.69    107.00 o 
  15  17   4      771.15      626.01    123.63 o 
 -15  18   4       71.45      140.91    121.93 o 
 -14  18   4     2403.39     2309.69    481.60 o 
 -13  18   4     6799.52     6700.58    236.82 o 
 -12  18   4     3258.09     3178.74    113.51 o 
 -11  18   4    14182.22    14417.54    404.66 o 
 -10  18   4    14657.99    14347.92    353.16 o 
  -9  18   4    30110.18    30619.99    440.45 o 
  -8  18   4    14573.98    15615.29    304.87 o 
  -7  18   4    31656.78    31884.39    629.39 o 
  -6  18   4    35915.49    35542.38    579.86 o 
  -5  18   4    33210.82    33101.66    982.96 o 
  -4  18   4    44694.72    46590.76   1000.86 o 
  -3  18   4    15047.32    15641.63    421.31 o 
  -2  18   4    36102.92    35169.22    485.70 o 
  -1  18   4     1422.14     1243.79     26.06 o 
   0  18   4    25835.69    26038.44    340.27 o 
   1  18   4       73.14      109.15     26.91 o 
   2  18   4    12533.71    11619.36    305.28 o 
   3  18   4     2062.25     2175.59     76.33 o 
   4  18   4     3776.92     3650.20    206.60 o 
   5  18   4      203.27      325.23     48.33 o 
   6  18   4     4166.35     3984.67    135.09 o 
   7  18   4      193.26      169.53     44.00 o 
   8  18   4     4746.44     4752.83    242.35 o 
   9  18   4     9700.21     9675.03    656.00 o 
  10  18   4    24644.17    25199.15    595.74 o 
  11  18   4     4069.79     3861.52    189.97 o 
  12  18   4    17639.85    17884.33    464.13 o 
  13  18   4    10274.44    10446.36    369.76 o 
  14  18   4    18082.92    19750.62    487.73 o 
  15  18   4     6816.36     6960.57    326.62 o 
 -15  19   4     6143.61     5684.19    341.99 o 
 -14  19   4     3403.42     3088.66    654.54 o 
 -13  19   4     4577.51     5237.12    390.16 o 
 -12  19   4     6619.49     7328.05    253.23 o 
 -11  19   4     1925.55     1706.78    197.32 o 
 -10  19   4    15544.91    15946.04    397.77 o 
  -9  19   4     1616.75     1355.73    246.31 o 
  -8  19   4     5654.03     5538.11    216.06 o 
  -7  19   4     1025.99      881.13     65.03 o 
  -6  19   4     3238.09     3122.27    210.36 o 
  -5  19   4     5113.09     4380.18    430.04 o 
  -4  19   4     1851.09     1973.11    340.09 o 
  -3  19   4    10289.79    10817.29    266.06 o 
  -2  19   4    12677.07    12684.81    306.41 o 
  -1  19   4      968.41      934.17     74.39 o 
   0  19   4    34062.26    35322.48    323.90 o 
   1  19   4     2043.41     1908.48     70.59 o 
   2  19   4    37487.80    37222.38    373.26 o 
   3  19   4     4256.71     4128.24    157.69 o 
   4  19   4    34360.73    34796.32    387.56 o 
   5  19   4      749.01      775.48    100.41 o 
   6  19   4    28647.44    27834.20    360.14 o 
   7  19   4    13876.23    13172.59    316.13 o 
   8  19   4     6755.48     6372.06    283.54 o 
   9  19   4     4318.09     4503.20    308.84 o 
  10  19   4     4588.74     4519.08    275.96 o 
  11  19   4     5173.73     5191.75    351.27 o 
  12  19   4      148.95      136.04     86.64 o 
  13  19   4     3948.91     4142.73    166.23 o 
  14  19   4      479.71      315.93    149.33 o 
  15  19   4      104.66       87.92     79.10 o 
 -14  20   4    16209.57    16541.32    774.55 o 
 -13  20   4     3507.57     3225.86    885.77 o 
 -12  20   4    10678.26    10900.44    499.20 o 
 -11  20   4     2747.81     2841.26    153.63 o 
 -10  20   4     3221.43     3002.12     91.70 o 
  -9  20   4     5245.28     5663.68    116.22 o 
  -8  20   4       59.59       53.75     22.37 o 
  -7  20   4     1218.53     1063.62     67.17 o 
  -6  20   4     5892.45     6130.06    240.73 o 
  -5  20   4      121.10      158.85    114.39 o 
  -4  20   4    13195.29    12732.00    348.06 o 
  -3  20   4        9.29       77.05     56.98 o 
  -2  20   4    36017.55    36379.99    640.13 o 
  -1  20   4    17433.95    16607.27    231.45 o 
   0  20   4    16854.14    16311.47    227.91 o 
   1  20   4    20124.87    19913.75    310.51 o 
   2  20   4    16223.62    15512.30    512.88 o 
   3  20   4    57503.31    59037.80    603.11 o 
   4  20   4       27.92       92.72     25.95 o 
   5  20   4    38587.68    38118.48    469.16 o 
   6  20   4      816.13      896.64    126.99 o 
   7  20   4    27616.05    28385.13    451.59 o 
   8  20   4     6123.50     6197.55    206.77 o 
   9  20   4    18257.70    18443.11    484.07 o 
  10  20   4     8730.37     8483.32    377.00 o 
  11  20   4     1454.83     1514.68    198.86 o 
  12  20   4     4977.41     5135.19    173.62 o 
  13  20   4        2.17       42.70     67.67 o 
  14  20   4     2047.28     1900.94    350.61 o 
 -14  21   4     3738.38     3562.29    437.44 o 
 -13  21   4      945.64      982.50    226.33 o 
 -12  21   4     9291.45     8936.56    500.75 o 
 -11  21   4     4062.80     4222.77    598.68 o 
 -10  21   4    13515.75    13834.86    488.20 o 
  -9  21   4    19191.50    19116.42    632.23 o 
  -8  21   4    18867.40    19422.22    324.40 o 
  -7  21   4    31659.96    32183.86    545.58 o 
  -6  21   4     7313.85     7566.09    312.99 o 
  -5  21   4    72102.10    73701.22   2269.23 o 
  -4  21   4     7592.94     6965.36    468.47 o 
  -3  21   4    35544.48    34762.11   1208.49 o 
  -2  21   4      130.63      141.44     46.76 o 
  -1  21   4    33483.95    32888.74    342.92 o 
   0  21   4      593.82      587.55     52.10 o 
   1  21   4     5773.23     5570.89    183.57 o 
   2  21   4     1982.24     1846.77     73.34 o 
   3  21   4      371.32      440.73     75.56 o 
   4  21   4      225.22      332.62     46.49 o 
   5  21   4     7240.63     6948.83    219.49 o 
   6  21   4       69.06       88.23     32.55 o 
   7  21   4    17927.84    17147.69    284.23 o 
   8  21   4     1661.98     1471.64    210.89 o 
   9  21   4    18728.93    18184.03    633.66 o 
  10  21   4     3865.20     3720.46    288.26 o 
  11  21   4    17014.66    17497.47    471.30 o 
  12  21   4     8170.17     8686.48    336.67 o 
  13  21   4    11417.49    12343.03    258.98 o 
  14  21   4    10465.25    11490.48    384.60 o 
 -14  22   4     6493.82     6833.84    466.67 o 
 -13  22   4     2483.73     2262.61    756.69 o 
 -12  22   4     3767.32     4203.72    745.29 o 
 -11  22   4    15447.64    17105.58    643.69 o 
 -10  22   4     1375.41     1462.55    305.19 o 
  -9  22   4    12100.13    12491.68    368.81 o 
  -8  22   4      504.39      377.02     96.06 o 
  -7  22   4     7110.96     6885.12    196.11 o 
  -6  22   4     2791.00     3214.85    610.67 o 
  -5  22   4     1185.35     1465.36    544.61 o 
  -4  22   4     5440.13     5173.65    399.29 o 
  -3  22   4     8859.44     9375.43    463.80 o 
  -2  22   4    10456.07    10746.66    294.40 o 
  -1  22   4    16740.02    15633.56    273.19 o 
   0  22   4     8019.79     7721.03    262.98 o 
   1  22   4    41171.71    40729.66    807.40 o 
   2  22   4      693.13      590.40     78.19 o 
   3  22   4    30907.07    29183.67    631.76 o 
   4  22   4     1488.33     1431.71     83.84 o 
   5  22   4    35264.47    35345.60    508.07 o 
   6  22   4     4864.52     4374.79    175.89 o 
   7  22   4    13449.94    13209.97    340.06 o 
   8  22   4    15711.25    14737.71    591.98 o 
   9  22   4     9419.23     8985.16    341.41 o 
  10  22   4     7452.44     7233.53    261.41 o 
  11  22   4      687.17      625.01    112.16 o 
  12  22   4     7894.54     7883.99    282.22 o 
  13  22   4       55.28       57.54     58.45 o 
 -13  23   4     4361.01     3382.06    677.34 o 
 -12  23   4     8893.40     8863.14    443.49 o 
 -11  23   4     2202.52     2032.17    515.01 o 
 -10  23   4     7864.78     7201.63    520.27 o 
  -9  23   4      205.09      285.78    153.89 o 
  -8  23   4    14421.98    14029.51    700.73 o 
  -7  23   4     1372.10     1099.75    174.71 o 
  -6  23   4      601.63      516.14    154.55 o 
  -5  23   4     4242.46     4123.28    428.29 o 
  -4  23   4      348.14      350.17    102.20 o 
  -3  23   4     5827.26     6272.80    414.21 o 
  -2  23   4    14077.14    14659.73    273.81 o 
  -1  23   4    26674.33    27144.09    433.51 o 
   0  23   4    29569.88    29330.15    563.17 o 
   1  23   4     3948.63     4274.14    247.20 o 
   2  23   4    49120.98    49855.63    785.65 o 
   3  23   4     2487.08     2284.52    215.80 o 
   4  23   4    42144.41    41421.29    596.88 o 
   5  23   4     1476.24     1141.80    227.45 o 
   6  23   4    26709.02    25962.48    455.85 o 
   7  23   4     2035.18     1784.49    112.66 o 
   8  23   4    21584.06    20577.59    700.86 o 
   9  23   4     8524.30     8699.81    342.28 o 
  10  23   4     4413.95     4314.79    329.16 o 
  11  23   4     9363.29     9595.02    349.68 o 
  12  23   4       11.60       72.17     78.20 o 
  13  23   4     1399.43     1180.33    328.81 o 
 -12  24   4     2210.67     2130.94    752.66 o 
 -11  24   4    12977.60    14132.84    552.26 o 
 -10  24   4     7018.46     7398.54    435.99 o 
  -9  24   4    24453.99    25990.86    856.61 o 
  -8  24   4    19379.68    19885.36    660.23 o 
  -7  24   4    17397.52    19280.20    925.85 o 
  -6  24   4    33597.20    33795.28   1022.94 o 
  -5  24   4    12318.68    11974.79    561.28 o 
  -4  24   4    53065.12    50296.01   1538.99 o 
  -3  24   4     3084.60     2991.67    239.52 o 
  -2  24   4    29891.29    31485.48    710.24 o 
  -1  24   4      642.51      520.17     65.57 o 
   0  24   4    26228.02    26424.34    588.69 o 
   1  24   4     2122.66     2240.51    109.10 o 
   2  24   4     4761.43     4493.76    391.52 o 
   3  24   4      991.97     1031.58    162.94 o 
   4  24   4      656.02      471.64     89.24 o 
   5  24   4      801.83      856.78    120.57 o 
   6  24   4     7709.19     7207.15    328.57 o 
   7  24   4      213.63      265.88     56.63 o 
   8  24   4    14038.96    14655.28    488.95 o 
   9  24   4     1621.90     1329.75    240.02 o 
  10  24   4    17206.65    17007.24    440.71 o 
  11  24   4     4858.23     4675.88    210.36 o 
  12  24   4    15065.15    15397.43    483.15 o 
 -12  25   4     3216.82     3525.51    673.52 o 
 -11  25   4     4572.47     5011.45    819.87 o 
 -10  25   4     9085.52     9008.64   1262.51 o 
  -9  25   4      117.28      148.24     99.45 o 
  -8  25   4     5735.71     6159.90    261.22 o 
  -7  25   4     3206.39     2848.44    553.94 o 
  -6  25   4     2208.27     1939.33    603.64 o 
  -5  25   4     8071.59     8497.89    554.03 o 
  -4  25   4     1068.31     1159.84    233.49 o 
  -3  25   4    25419.89    25467.00    759.43 o 
  -2  25   4     1882.21     1703.55    160.73 o 
  -1  25   4    24489.99    24079.15    618.90 o 
   0  25   4    13016.68    13069.29    426.50 o 
   1  25   4    15136.56    15136.33    379.10 o 
   2  25   4    24137.38    25117.04    410.63 o 
   3  25   4      162.61      192.35     48.52 o 
   4  25   4    27651.04    26799.90    774.10 o 
   5  25   4      463.46      255.89    109.91 o 
   6  25   4    23475.46    21914.94    630.24 o 
   7  25   4     6144.30     5372.57    316.88 o 
   8  25   4    18851.74    19223.61    492.58 o 
   9  25   4    10330.91    10075.27    351.11 o 
  10  25   4     6383.69     5939.76    344.06 o 
  11  25   4     5835.14     5769.73    225.19 o 
  12  25   4      169.24      166.19     96.90 o 
 -11  26   4     4976.09     5566.09    979.23 o 
 -10  26   4     2075.42     2163.58    460.46 o 
  -9  26   4    15262.33    14880.81    663.71 o 
  -8  26   4       69.89      118.53     61.12 o 
  -7  26   4     4234.64     4670.61    912.19 o 
  -6  26   4     2870.68     2746.59    205.21 o 
  -5  26   4       50.59      118.32     97.45 o 
  -4  26   4     4666.81     4731.55    355.50 o 
  -3  26   4      449.27      433.11    142.25 o 
  -2  26   4    13488.37    13254.41    395.48 o 
  -1  26   4    13143.33    12592.94    387.56 o 
   0  26   4    12743.25    12212.66    311.53 o 
   1  26   4    22274.25    23140.43    421.38 o 
   2  26   4     1200.56      986.48    105.72 o 
   3  26   4    32696.83    33076.63    542.92 o 
   4  26   4     1172.13     1008.83    150.87 o 
   5  26   4    21224.61    21486.23    544.59 o 
   6  26   4     6285.72     5878.94    244.40 o 
   7  26   4    24232.35    24651.45    571.56 o 
   8  26   4     4075.57     3835.36    265.30 o 
   9  26   4    12174.56    12082.38    626.52 o 
  10  26   4    12663.07    13452.33    361.97 o 
  11  26   4     1225.50      840.28    164.29 o 
 -11  27   4     1350.80     1396.08    443.37 o 
 -10  27   4    19535.92    20942.63    727.53 o 
  -9  27   4     3587.69     4028.17    273.85 o 
  -8  27   4    21326.75    22321.02    806.44 o 
  -7  27   4    12497.84    13584.62    855.68 o 
  -6  27   4    23666.58    25282.79    832.66 o 
  -5  27   4    19298.32    20642.23    689.97 o 
  -4  27   4     5645.64     5673.01    430.37 o 
  -3  27   4    25958.27    25953.49   1239.62 o 
  -2  27   4     2715.45     2030.51    294.62 o 
  -1  27   4    23253.39    23233.96    742.15 o 
   0  27   4      321.90      298.19     70.82 o 
   1  27   4    21849.05    22530.39    814.56 o 
   2  27   4     1669.54     1677.22    177.98 o 
   3  27   4     3010.56     2891.05    176.91 o 
   4  27   4     2365.69     2230.02    265.92 o 
   5  27   4        4.41       58.21     42.82 o 
   6  27   4      763.33      782.87    120.13 o 
   7  27   4     5796.87     5295.10    705.85 o 
   8  27   4       21.00       69.00     40.76 o 
   9  27   4    12361.66    12207.02    242.34 o 
  10  27   4     1199.02      785.79    170.88 o 
  11  27   4    14989.71    14542.23    456.96 o 
 -10  28   4     2283.64     2255.06    548.05 o 
  -9  28   4     6511.87     6441.89    837.41 o 
  -8  28   4        1.02       80.45    104.77 o 
  -7  28   4     7857.67     8843.34    482.77 o 
  -6  28   4     2561.24     2872.73    564.42 o 
  -5  28   4     1867.38     1910.55    527.64 o 
  -4  28   4     7202.55     7521.96    415.04 o 
  -3  28   4        4.07       58.40    102.03 o 
  -2  28   4    15332.43    15812.06    603.88 o 
  -1  28   4     3015.51     3491.05    694.04 o 
   0  28   4    23907.33    25289.85   1480.53 o 
   1  28   4    14548.60    15058.87    360.66 o 
   2  28   4     7165.48     7269.16    313.04 o 
   3  28   4    22399.48    23823.00    503.50 o 
   4  28   4     1571.28     1768.78    196.46 o 
   5  28   4    19523.41    19130.81    456.90 o 
   6  28   4      101.22      138.42     57.30 o 
   7  28   4    17020.83    16910.50    451.05 o 
   8  28   4     4015.26     3659.80    245.88 o 
   9  28   4     7053.59     6836.84    338.57 o 
  10  28   4     7090.69     6855.43    305.51 o 
  -9  29   4     2188.28     2107.62    423.65 o 
  -8  29   4     8094.66     8468.95    325.50 o 
  -7  29   4      351.42      443.87    109.14 o 
  -6  29   4      433.11      287.44    138.67 o 
  -5  29   4     1520.76     2051.78    306.43 o 
  -4  29   4       41.85      110.77     81.92 o 
  -3  29   4     5434.06     6028.25    258.41 o 
  -2  29   4     2519.86     2394.94    501.96 o 
  -1  29   4     8619.56     8774.89    438.67 o 
   0  29   4    11393.13    12241.42    779.37 o 
   1  29   4     2204.57     2102.35    187.20 o 
   2  29   4    19569.49    20532.79    469.58 o 
   3  29   4      249.89      185.56     54.71 o 
   4  29   4    17918.33    19222.56    480.29 o 
   5  29   4     3301.77     2911.63    226.91 o 
   6  29   4    18855.26    19330.90    529.78 o 
   7  29   4     1372.77     1321.05    205.35 o 
   8  29   4    19057.43    19075.98    467.48 o 
   9  29   4     4585.78     4368.92    227.50 o 
  -8  30   4     5918.42     6087.47    851.50 o 
  -7  30   4    18503.96    19616.70    707.27 o 
  -6  30   4    11876.22    12388.47    378.48 o 
  -5  30   4    12882.25    13159.36    617.02 o 
  -4  30   4    24110.18    25294.19    920.39 o 
  -3  30   4     8113.36     8088.06    446.17 o 
  -2  30   4    26447.37    28170.84    955.41 o 
  -1  30   4     6844.19     6792.26    448.90 o 
   0  30   4    22182.95    24665.91    813.96 o 
   1  30   4      103.08      117.92     41.15 o 
   2  30   4    11296.34    11590.09    373.95 o 
   3  30   4        1.73       49.70     34.80 o 
   4  30   4      237.74      306.89     89.07 o 
   5  30   4     1179.43      876.04    153.29 o 
   6  30   4      271.59      206.05    120.87 o 
   7  30   4      647.58      767.97    167.43 o 
   8  30   4     8119.26     8195.61    531.39 o 
  -7  31   4        1.04      141.05    104.94 o 
  -6  31   4     1608.88     1535.06    345.22 o 
  -5  31   4     1601.72     1553.70    325.56 o 
  -4  31   4      408.22      377.40    105.24 o 
  -3  31   4     3333.69     3723.00    240.98 o 
  -2  31   4      666.57      738.73    274.39 o 
  -1  31   4     8125.64     8519.70    463.51 o 
   0  31   4     2404.11     2274.17    568.14 o 
   1  31   4     5279.74     6084.50    300.53 o 
   2  31   4    12712.11    13593.57    649.77 o 
   3  31   4     1810.11     1933.68    260.33 o 
   4  31   4     9261.62     9777.17    389.87 o 
   5  31   4      204.92       62.49     65.05 o 
   6  31   4    10533.60    11229.37    334.25 o 
   7  31   4      133.09      120.70     38.97 o 
  -6  32   4       41.71       87.45    100.87 o 
  -5  32   4       57.58      119.39     64.10 o 
  -4  32   4       29.55       43.15     68.80 o 
  -3  32   4      469.05      698.65    281.57 o 
  -2  32   4     1574.24     1471.20    380.95 o 
  -1  32   4     6521.74     6457.32    266.67 o 
   0  32   4      738.44      496.46    178.67 o 
   1  32   4    10292.13    11378.82    348.02 o 
   2  32   4     1129.11      993.53    428.19 o 
   3  32   4    11533.10    11449.01    323.42 o 
   4  32   4        0.47       85.89     60.30 o 
   5  32   4    10380.42    10470.49    474.79 o 
   6  32   4       30.93       67.69     56.00 o 
  -5  33   4     8846.33     9077.49    553.75 o 
  -4  33   4     5833.94     6449.89    420.06 o 
  -3  33   4     9135.18     9862.92    453.95 o 
  -2  33   4     6442.54     6829.35    435.53 o 
  -1  33   4     7401.21     7165.47    463.31 o 
   0  33   4     3648.48     3455.85    201.73 o 
   1  33   4     7401.58     7286.67    451.18 o 
   2  33   4     1669.36     1554.43    268.73 o 
   3  33   4      658.73      502.18    274.10 o 
   4  33   4      763.95      575.86    316.80 o 
  -2  34   4      107.86      185.71     65.56 o 
  -1  34   4     1005.97      652.26    287.87 o 
   0  34   4        4.28       29.70     87.78 o 
   1  34   4     1607.73     1167.19    505.22 o 
   2  34   4      408.14      518.94    157.29 o 
 -17   1   5     3395.19     3227.97    174.85 o 
 -16   1   5     2106.67     1860.56    398.95 o 
 -15   1   5    10394.54    10195.68    498.75 o 
 -14   1   5     1366.46     1409.99    204.64 o 
 -13   1   5    19077.92    18455.76    435.92 o 
 -12   1   5       10.58       67.02     34.59 o 
 -11   1   5    16998.37    16648.25    324.21 o 
 -10   1   5     1037.57      998.27    109.44 o 
  -9   1   5     6680.64     7406.91    136.56 o 
  -8   1   5     1454.95     1510.82    105.44 o 
  -7   1   5    10634.43    10235.75    188.57 o 
  -6   1   5     3543.93     3721.59    114.46 o 
  -5   1   5     5431.40     4542.35     96.56 o 
  -4   1   5      252.77      397.77     44.76 o 
  -3   1   5     7980.83     6673.00     81.11 o 
  -2   1   5      140.48      141.23     21.80 o 
  -1   1   5      387.63      602.34     36.59 o 
   0   1   5     8667.58    10167.40    141.52 o 
   1   1   5      265.37      365.34     47.23 o 
   2   1   5    19000.47    17458.27    210.97 o 
   3   1   5     7448.45     7672.69     95.50 o 
   4   1   5    11629.66    11865.46    179.34 o 
   5   1   5       43.76       70.57     30.02 o 
   6   1   5    32720.58    30297.83    403.64 o 
   7   1   5     7103.33     7691.35    168.50 o 
   8   1   5    29853.49    29244.99    412.14 o 
   9   1   5     1535.10     1696.82    162.53 o 
  10   1   5    30752.99    30308.64    409.97 o 
  11   1   5      678.92      884.23    170.06 o 
  12   1   5     9555.19    10340.29    341.97 o 
  13   1   5       18.59       99.26     82.38 o 
  14   1   5     9601.85    10006.64    335.43 o 
  15   1   5      828.20      758.15    180.48 o 
  16   1   5     2349.51     2093.30    334.78 o 
  17   1   5       18.17       80.89     75.90 o 
 -17   2   5     2172.77     1852.66    175.21 o 
 -16   2   5      698.29      625.64    215.01 o 
 -15   2   5     7738.63     7408.53    394.98 o 
 -14   2   5      479.30      379.26     95.58 o 
 -13   2   5      136.85      196.00     82.93 o 
 -12   2   5     1092.21      797.27    128.26 o 
 -11   2   5      688.27      633.25     83.31 o 
 -10   2   5     7344.30     6989.41    197.54 o 
  -9   2   5      526.22      758.04     93.11 o 
  -8   2   5    20040.52    22124.86    309.94 o 
  -7   2   5     5406.61     4796.23    153.48 o 
  -6   2   5    40432.82    39516.28    359.67 o 
  -5   2   5    18031.78    18122.60    249.63 o 
  -4   2   5    40779.05    39522.51    378.32 o 
  -3   2   5    22315.17    19758.74    232.04 o 
  -2   2   5    73713.98    71500.00    313.14 o 
  -1   2   5      706.87      820.58     60.02 o 
   0   2   5    27609.29    25390.35    385.47 o 
   1   2   5    39797.24    39278.05    271.73 o 
   2   2   5    11947.51    12590.54    125.07 o 
   3   2   5     2148.56     2442.87     79.90 o 
   4   2   5    15503.30    15244.90    215.24 o 
   5   2   5     3347.98     3038.60     70.03 o 
   6   2   5      133.84      247.40     32.67 o 
   7   2   5     6350.83     6742.16    203.91 o 
   8   2   5       32.83      138.48     48.16 o 
   9   2   5    12556.17    13553.35    223.70 o 
  10   2   5     1777.79     2211.02    200.70 o 
  11   2   5     5375.37     5171.76    296.03 o 
  12   2   5       25.84       75.53     80.37 o 
  13   2   5     4397.23     4443.02    319.57 o 
  14   2   5     6209.40     6399.81    315.74 o 
  15   2   5     5342.46     5406.34    278.43 o 
  16   2   5     1431.37     1178.80    270.81 o 
  17   2   5     3899.87     3913.70    256.25 o 
 -17   3   5        3.47       85.46     53.38 o 
 -16   3   5      591.50      588.04    124.86 o 
 -15   3   5      292.89      241.60     66.71 o 
 -14   3   5       31.05       73.41     53.59 o 
 -13   3   5     2392.95     1879.81    210.78 o 
 -12   3   5       85.68       56.55     25.86 o 
 -11   3   5     1328.06     1098.36    113.20 o 
 -10   3   5     6611.53     6566.98    192.31 o 
  -9   3   5      820.55     1149.69    100.73 o 
  -8   3   5     4845.24     4979.59    101.28 o 
  -7   3   5     2585.62     2666.28    100.38 o 
  -6   3   5    14374.02    13373.21    280.54 o 
  -5   3   5      712.52      523.16     63.20 o 
  -4   3   5    13471.62    13492.62    200.44 o 
  -3   3   5     1363.12     1337.79     97.31 o 
  -2   3   5      421.17      638.55     57.05 o 
  -1   3   5     2645.69     2703.46     86.25 o 
   0   3   5     4689.82     4967.15    157.67 o 
   1   3   5    21855.83    22380.95    261.80 o 
   2   3   5     4938.49     6222.60    185.50 o 
   3   3   5    31189.40    33021.87    381.86 o 
   4   3   5     9690.49     9477.04    222.21 o 
   5   3   5    25344.92    25129.76    260.17 o 
   6   3   5    14782.62    15267.23    228.67 o 
   7   3   5     2957.52     3379.74    115.78 o 
   8   3   5     4658.02     3575.49    110.97 o 
   9   3   5        8.12       80.15     61.42 o 
  10   3   5     6194.40     5859.18    183.88 o 
  11   3   5      821.05     1003.50    194.70 o 
  12   3   5     1566.65     1678.08    296.43 o 
  13   3   5     9112.85     9412.61    462.88 o 
  14   3   5     1991.91     1668.63    318.75 o 
  15   3   5     2365.55     2343.28    296.16 o 
  16   3   5      136.23      161.56     78.59 o 
  17   3   5     1908.99     1826.64    480.33 o 
 -17   4   5      149.73       91.53     60.75 o 
 -16   4   5     9494.11     9390.21    388.02 o 
 -15   4   5      179.72      126.72     64.30 o 
 -14   4   5    18175.07    18155.52    694.08 o 
 -13   4   5       44.44       70.88     40.68 o 
 -12   4   5    38508.74    39885.70    587.87 o 
 -11   4   5     6721.99     6420.93    196.38 o 
 -10   4   5    14630.25    14828.96    249.22 o 
  -9   4   5    14135.82    13665.78    212.99 o 
  -8   4   5    23447.18    23421.20    336.74 o 
  -7   4   5    16243.57    16980.88    235.56 o 
  -6   4   5    27768.29    30635.41    392.45 o 
  -5   4   5    14561.00    14491.07    237.42 o 
  -4   4   5     2838.24     2761.42    109.37 o 
  -3   4   5     1832.24     2662.62     62.53 o 
  -2   4   5     6419.57     6741.69     75.74 o 
  -1   4   5    12013.44    13066.77    163.49 o 
   0   4   5      567.94      543.28     74.07 o 
   1   4   5    86760.08    86530.51    874.21 o 
   2   4   5      189.57      172.26     42.78 o 
   3   4   5    48314.25    45202.71    436.51 o 
   4   4   5     1121.15      851.04     98.31 o 
   5   4   5    51158.38    50424.79    485.50 o 
   6   4   5      174.72      496.60     66.86 o 
   7   4   5    57437.17    60932.34    667.34 o 
   8   4   5    10475.04     9590.64    202.89 o 
   9   4   5    21402.84    21790.81    318.06 o 
  10   4   5     4809.85     4747.22    250.05 o 
  11   4   5    25381.69    27202.50    629.98 o 
  12   4   5     7403.87     7168.05    370.77 o 
  13   4   5    17520.68    17049.05    556.20 o 
  14   4   5     2301.43     2317.54    560.65 o 
  15   4   5     6866.62     6802.55    373.30 o 
  16   4   5       43.01      122.47     73.47 o 
  17   4   5     1803.37     1680.71    269.69 o 
 -17   5   5      241.29      169.73     74.10 o 
 -16   5   5     7946.89     8116.05    423.63 o 
 -15   5   5      535.54      378.00    117.67 o 
 -14   5   5     8368.64     8652.36    457.59 o 
 -13   5   5      226.42      276.95     55.27 o 
 -12   5   5      283.12      347.97     70.19 o 
 -11   5   5      929.11      839.21    121.42 o 
 -10   5   5      734.09      807.69     89.57 o 
  -9   5   5     5951.45     5441.14    194.43 o 
  -8   5   5    17221.53    17163.85    249.68 o 
  -7   5   5    17595.11    17590.71    242.64 o 
  -6   5   5    19302.51    17593.99    304.58 o 
  -5   5   5    51317.69    52675.21    297.05 o 
  -4   5   5    69092.49    70246.29    466.81 o 
  -3   5   5    87540.16    85995.56    617.62 o 
  -2   5   5    14984.85    13181.16    139.49 o 
   0   5   5    18622.35    19527.79    294.73 o 
   1   5   5    37373.56    39264.29    189.99 o 
   2   5   5    10986.21     9841.35    105.95 o 
   3   5   5    82966.71    86074.16    552.66 o 
   4   5   5      485.21      675.65     75.74 o 
   5   5   5    22833.55    23695.44    353.10 o 
   6   5   5       48.59       98.18     29.88 o 
   7   5   5     2674.53     2848.80    126.95 o 
   8   5   5     2628.69     2256.62    141.99 o 
   9   5   5      908.12      921.15    120.24 o 
  10   5   5     1717.27     1663.16    266.16 o 
  11   5   5     3094.28     3510.79    431.89 o 
  12   5   5      243.35      315.51     88.57 o 
  13   5   5     4292.01     4279.22    497.26 o 
  14   5   5     1584.23     1580.17    301.76 o 
  15   5   5    11226.60    11220.50    522.07 o 
  16   5   5     5425.98     5473.66    298.67 o 
  17   5   5     1084.33      696.92    411.48 o 
 -17   6   5     1185.02      825.29    269.17 o 
 -16   6   5      723.99      656.35    182.25 o 
 -15   6   5      448.08      428.28    113.65 o 
 -14   6   5     8441.23     8194.34    363.50 o 
 -13   6   5     2100.59     2065.12    285.25 o 
 -12   6   5    10556.71    10183.55    313.29 o 
 -11   6   5     1402.42     1339.29    138.75 o 
 -10   6   5     3417.47     3463.48    270.54 o 
  -9   6   5      877.95      846.94     94.52 o 
  -8   6   5      226.06      365.12     63.61 o 
  -7   6   5     7512.79     8208.73    173.80 o 
  -6   6   5      161.07      305.88     45.22 o 
  -5   6   5    33812.18    33973.45    397.24 o 
  -4   6   5    15919.60    14801.73    266.26 o 
  -3   6   5    17471.29    16766.50    943.86 o 
  -2   6   5    16900.24    19176.22    268.69 o 
  -1   6   5    14415.82    12266.79    180.31 o 
   0   6   5    14048.30    14356.43    324.38 o 
   1   6   5     6666.13     7060.95     95.14 o 
   2   6   5    39082.32    36989.40    358.55 o 
   3   6   5     1980.73     1711.77     57.20 o 
   4   6   5    33729.99    31551.10    336.99 o 
   5   6   5    48664.07    47804.42    443.58 o 
   6   6   5    11549.28    12940.61    330.11 o 
   7   6   5    23949.63    23637.04    393.85 o 
   8   6   5       63.26      150.95     44.35 o 
   9   6   5    16544.24    16012.39    255.33 o 
  10   6   5       17.17      116.67     46.47 o 
  11   6   5     9637.07    10376.06    366.44 o 
  12   6   5    10059.57    10895.85    402.90 o 
  13   6   5     9366.60     9259.17    445.10 o 
  14   6   5     5829.83     5560.58    644.07 o 
  15   6   5      105.23       43.43     89.44 o 
  16   6   5     5643.51     5446.15    519.64 o 
  17   6   5      353.66      383.10    137.02 o 
 -17   7   5     4680.55     3992.64    206.16 o 
 -16   7   5       49.67       90.76     47.69 o 
 -15   7   5    15101.79    15716.51    402.59 o 
 -14   7   5     1370.60     1238.50    201.89 o 
 -13   7   5    35051.75    35991.06    611.31 o 
 -12   7   5     3766.88     3719.83    250.25 o 
 -11   7   5    37727.87    40262.18    678.51 o 
 -10   7   5     6501.45     7143.58    183.33 o 
  -9   7   5    16414.58    16925.02    261.39 o 
  -8   7   5    10554.18    10442.97    166.05 o 
  -7   7   5    28861.96    27735.88    239.15 o 
  -6   7   5    25431.83    26801.38    343.24 o 
  -5   7   5    13808.54    13164.98    154.03 o 
  -4   7   5    32391.62    32802.54    323.90 o 
  -3   7   5     3230.47     4060.02     79.03 o 
  -2   7   5      256.83      306.61     63.59 o 
  -1   7   5     4349.27     3471.42     84.25 o 
   0   7   5    12041.12    13396.38    185.82 o 
   1   7   5      775.59     1079.75     48.65 o 
   2   7   5    29135.55    25420.28    256.95 o 
   3   7   5     8537.76     8414.65    141.20 o 
   4   7   5    36050.93    36968.31    350.93 o 
   5   7   5     8003.78     7364.59    152.10 o 
   6   7   5    55862.23    56131.74    846.94 o 
   7   7   5      265.00      344.24     49.70 o 
   8   7   5    32463.99    31277.13    324.74 o 
   9   7   5     2593.84     3019.63    136.59 o 
  10   7   5    23031.39    21730.54    484.89 o 
  11   7   5     3324.28     3410.95    296.25 o 
  12   7   5    38360.17    38643.98   2028.33 o 
  13   7   5     2759.04     3165.31    434.80 o 
  14   7   5    12525.59    12854.52    518.35 o 
  15   7   5     4026.00     4488.88    305.73 o 
  16   7   5     8420.42     8495.76    393.80 o 
  17   7   5       90.97      106.18     87.60 o 
 -17   8   5     7618.29     6996.58    332.66 o 
 -16   8   5     2229.38     2535.94    157.48 o 
 -15   8   5    10974.79    10134.01    374.85 o 
 -14   8   5     1225.12     1139.53    206.32 o 
 -13   8   5     3508.69     3238.32    147.04 o 
 -12   8   5      158.74      302.72     58.35 o 
 -11   8   5      350.51      473.41     76.16 o 
 -10   8   5      124.24      221.60     38.86 o 
  -9   8   5     6830.30     7125.21    181.71 o 
  -8   8   5     2938.06     2629.70    142.63 o 
  -7   8   5    28254.60    27116.83    365.28 o 
  -6   8   5     8291.37     8201.39    205.73 o 
  -5   8   5    64433.34    63970.35    528.38 o 
  -4   8   5    10766.86    10543.63    344.07 o 
  -3   8   5    65476.59    62228.20    398.39 o 
  -2   8   5    67494.22    66547.39    509.82 o 
  -1   8   5     9543.46     8687.26    134.17 o 
   0   8   5    59514.45    67729.94    500.60 o 
   1   8   5    16875.08    16784.77    221.92 o 
   2   8   5   123048.26   127530.84    773.21 o 
   3   8   5     3085.91     2756.94     84.06 o 
   4   8   5   101700.95    98554.98   1651.21 o 
   5   8   5      207.74      284.48     41.20 o 
   6   8   5    27580.66    30066.25    406.77 o 
   7   8   5      362.36      726.33     80.85 o 
   8   8   5     1301.37     1610.44    153.56 o 
   9   8   5     1178.92     1011.02    116.78 o 
  10   8   5     1802.53     1809.86    225.57 o 
  11   8   5      409.23      569.27    114.01 o 
  12   8   5     5249.26     5042.26    335.47 o 
  13   8   5     2329.62     2044.90    350.74 o 
  14   8   5    15052.63    16241.68    587.89 o 
  15   8   5      797.85      861.03    177.99 o 
  16   8   5     7378.60     7597.03    282.06 o 
  17   8   5     2631.52     1941.19    471.38 o 
 -17   9   5      177.87      241.93     63.18 o 
 -16   9   5     2487.60     2336.96    156.30 o 
 -15   9   5     1856.83     1801.80    254.90 o 
 -14   9   5     2254.74     2233.26    214.15 o 
 -13   9   5    15062.09    15408.67    427.13 o 
 -12   9   5     1975.46     2294.38    188.90 o 
 -11   9   5     8526.87     8791.31    505.91 o 
 -10   9   5     5543.08     5269.44    176.21 o 
  -9   9   5     5351.28     4916.23    221.74 o 
  -8   9   5     3440.24     3188.63    101.33 o 
  -7   9   5     4180.65     3844.99    178.67 o 
  -6   9   5    30260.26    30702.25    332.63 o 
  -5   9   5       64.31      170.45     28.48 o 
  -4   9   5    37126.80    36538.93    311.11 o 
  -3   9   5     9186.40     8342.96    494.81 o 
  -2   9   5    10534.09    10242.64    316.29 o 
  -1   9   5     2343.55     2299.44     41.27 o 
   0   9   5      236.72      394.48     43.86 o 
   1   9   5    23322.46    22162.27    286.86 o 
   2   9   5     1397.83     1650.22     77.65 o 
   3   9   5    17338.60    16573.53    339.68 o 
   4   9   5     8917.81     8614.54    165.10 o 
   5   9   5    27360.70    26995.60    350.70 o 
   6   9   5    17714.09    17542.89    261.47 o 
   7   9   5      229.52      312.54     52.76 o 
   8   9   5    18757.21    19346.91    287.71 o 
   9   9   5       86.60      184.31     47.65 o 
  10   9   5     7985.18     8175.03    273.99 o 
  11   9   5      430.77      537.36    109.30 o 
  12   9   5    12057.51    11996.16    407.54 o 
  13   9   5    11621.92    11796.24    395.31 o 
  14   9   5     3032.62     3209.19    379.57 o 
  15   9   5     4474.27     4614.23    196.63 o 
  16   9   5      294.81      240.90     63.62 o 
 -17  10   5       87.07      136.78     69.19 o 
 -16  10   5     8263.55     7697.92    452.38 o 
 -15  10   5     1416.59     1029.68    242.94 o 
 -14  10   5    16008.75    15185.75    575.85 o 
 -13  10   5      120.34      123.62     43.97 o 
 -12  10   5    49683.92    52964.56    984.36 o 
 -11  10   5        0.79       53.26     56.34 o 
 -10  10   5    30184.92    30520.86    529.51 o 
  -9  10   5     2101.52     2295.37    189.93 o 
  -8  10   5    29430.40    30718.20    578.13 o 
  -7  10   5     3506.04     3733.07     86.01 o 
  -6  10   5    25628.03    26427.60    369.36 o 
  -5  10   5    23506.66    23226.61    354.86 o 
  -4  10   5     5090.86      532.03    193.13 o 
  -3  10   5    25754.44    25738.12    500.67 o 
  -2  10   5      268.95      364.48     67.78 o 
  -1  10   5     2000.44     2473.40     49.64 o 
   0  10   5     3587.80     3198.00     76.42 o 
   1  10   5     2933.60     3272.08     63.41 o 
   2  10   5      344.57      601.88     66.42 o 
   3  10   5    10633.10    10364.82    192.33 o 
   4  10   5    27620.24    29848.39    395.13 o 
   5  10   5    17711.67    18529.65    260.19 o 
   6  10   5     4084.21     3396.62     96.84 o 
   7  10   5    58344.55    58842.96    538.23 o 
   8  10   5     3937.18     3820.02    171.73 o 
   9  10   5    28795.76    28667.62    502.55 o 
  10  10   5       10.74      114.91     49.42 o 
  11  10   5    52588.02    52709.17   1095.20 o 
  12  10   5      501.42      594.21    131.92 o 
  13  10   5    21445.42    22310.63    534.10 o 
  14  10   5     3972.66     3873.96    533.65 o 
  15  10   5    10877.79    11209.82    515.60 o 
  16  10   5     2032.55     1707.48    271.84 o 
 -16  11   5    10036.97     9266.45    260.72 o 
 -15  11   5      168.83      195.88     46.31 o 
 -14  11   5     6878.57     6370.91    212.97 o 
 -13  11   5     1222.49      917.48    136.77 o 
 -12  11   5     5819.40     5943.13    191.79 o 
 -11  11   5       83.16      193.13     47.67 o 
 -10  11   5       43.96      123.22     61.89 o 
  -9  11   5     2211.08     2608.80    199.82 o 
  -8  11   5     2621.88     2404.66    208.18 o 
  -7  11   5    11648.57    11921.67    187.53 o 
  -6  11   5    34721.11    36406.62    380.27 o 
  -5  11   5      327.02      417.38     38.07 o 
  -4  11   5    24042.69    22771.07    432.37 o 
  -3  11   5    34054.40    38332.58    525.46 o 
  -2  11   5    34966.25    33517.05    497.91 o 
  -1  11   5    28842.29    29941.96    549.45 o 
   0  11   5    10622.25     9925.37    333.25 o 
   1  11   5    69767.88    69216.48    568.31 o 
   2  11   5     9160.23     8962.48    167.24 o 
   3  11   5    73376.13    71141.96    649.77 o 
   4  11   5       55.18      131.97     35.79 o 
   5  11   5    35359.91    36812.95    343.60 o 
   6  11   5      356.40      457.38     54.68 o 
   7  11   5    18123.10    18066.03    325.46 o 
   8  11   5     1329.68     1499.37    136.75 o 
   9  11   5      517.75      635.06     97.45 o 
  10  11   5     5040.25     4962.50    307.11 o 
  11  11   5      271.73      403.40     94.35 o 
  12  11   5     2712.85     2999.81    334.65 o 
  13  11   5     5701.04     5494.37    579.88 o 
  14  11   5      728.04      575.09    100.15 o 
  15  11   5     9525.09    10002.67    298.52 o 
  16  11   5     3541.85     3131.90    506.61 o 
 -16  12   5     1447.22      883.88    264.60 o 
 -15  12   5     3545.92     3619.92    178.82 o 
 -14  12   5     1789.67     1731.44    252.37 o 
 -13  12   5     3360.70     3367.09    419.41 o 
 -12  12   5    11897.31    13335.18    363.73 o 
 -11  12   5      983.92     1054.64    159.09 o 
 -10  12   5     6583.23     7253.90    248.66 o 
  -9  12   5     3605.91     3503.07    242.70 o 
  -8  12   5    11722.88    11716.58    195.30 o 
  -7  12   5    14790.73    14201.39    276.47 o 
  -6  12   5     3968.64     4210.06     73.64 o 
  -5  12   5    20886.07    19849.92    421.48 o 
  -4  12   5      385.10      621.76    140.95 o 
  -3  12   5    17142.55    18506.43    440.66 o 
  -2  12   5    10889.75    10134.06    367.05 o 
  -1  12   5     7447.87     6732.13    355.41 o 
   0  12   5    17443.65    16721.96    215.20 o 
   1  12   5      311.08      460.37     50.17 o 
   2  12   5    35749.75    38175.60    342.55 o 
   3  12   5      429.31      488.96     61.85 o 
   4  12   5    40506.71    38686.61    330.74 o 
   5  12   5     3052.39     2902.23     95.89 o 
   6  12   5     5928.94     6586.95    116.98 o 
   7  12   5    18105.76    17180.01    272.16 o 
   8  12   5     2799.05     2791.18    219.61 o 
   9  12   5     1336.54     1574.08    212.97 o 
  10  12   5      333.32      392.17     82.82 o 
  11  12   5    15603.09    16168.10    524.55 o 
  12  12   5     1868.98     1538.55    307.07 o 
  13  12   5     5490.49     5812.03    290.95 o 
  14  12   5     5181.44     5417.45    204.14 o 
  15  12   5     2544.31     2354.40    540.93 o 
  16  12   5     3169.78     3260.57    532.32 o 
 -16  13   5      690.51      415.47    130.33 o 
 -15  13   5     5356.65     4621.78    207.48 o 
 -14  13   5     1099.55      696.23    161.59 o 
 -13  13   5    15504.25    15402.44    327.07 o 
 -12  13   5      644.78      825.57    159.97 o 
 -11  13   5    29168.61    29247.12    474.46 o 
 -10  13   5     3325.38     3575.20    149.97 o 
  -9  13   5    32593.12    32421.55    534.56 o 
  -8  13   5     4382.93     4211.67    166.76 o 
  -7  13   5    40559.74    38911.74    476.23 o 
  -6  13   5    12895.87    12633.19    180.72 o 
  -5  13   5    20652.52    20245.03   1344.91 o 
  -4  13   5    15272.30    16147.51    336.69 o 
  -3  13   5     5201.52     5166.70    512.01 o 
  -2  13   5    14925.62    16259.75    405.31 o 
  -1  13   5     1058.89     1040.03    157.70 o 
   0  13   5     2091.03     1788.72     39.37 o 
   1  13   5      453.79      609.86     77.73 o 
   2  13   5     1633.04     1847.63     68.11 o 
   3  13   5     9935.04     9769.66    181.03 o 
   4  13   5    11469.20    10693.77    212.79 o 
   5  13   5     9549.93     9615.96    161.09 o 
   6  13   5    40099.18    40363.81    376.80 o 
   7  13   5     7837.56     7533.79    218.70 o 
   8  13   5    35104.17    34279.63    501.21 o 
   9  13   5      808.59      719.09     92.29 o 
  10  13   5    48606.23    50093.65    882.77 o 
  11  13   5     1206.21     1323.75    223.25 o 
  12  13   5    28766.91    29272.50    964.90 o 
  13  13   5     2324.20     3079.70    243.34 o 
  14  13   5    19814.00    19983.75    540.54 o 
  15  13   5     3595.12     3465.20    525.29 o 
  16  13   5     7810.80     7373.50    400.23 o 
 -16  14   5     1323.67     1279.50    521.84 o 
 -15  14   5     6703.52     7764.61    196.41 o 
 -14  14   5       97.70      179.46     52.96 o 
 -13  14   5     4339.96     3830.69    315.76 o 
 -12  14   5      410.81      445.27     78.84 o 
 -11  14   5     1548.87     1536.75    158.40 o 
 -10  14   5      432.40      573.50     92.85 o 
  -9  14   5     1925.11     1794.89    187.74 o 
  -8  14   5      427.23      491.76     68.62 o 
  -7  14   5     8990.52     9303.37    269.10 o 
  -6  14   5     5871.68     5118.71    191.69 o 
  -5  14   5    22280.21    20308.54   1610.25 o 
  -4  14   5     8909.97     8558.47    662.59 o 
  -3  14   5    34712.86    36175.34    498.72 o 
  -2  14   5    27852.40    25331.40   2322.93 o 
  -1  14   5    27198.81    28534.28    565.54 o 
   0  14   5    31431.72    28329.03    355.42 o 
   1  14   5    20116.15    18332.14    238.10 o 
   2  14   5    55268.05    56058.64    468.04 o 
   3  14   5     4428.87     4171.19     81.79 o 
   4  14   5    24158.45    24587.02    342.42 o 
   5  14   5        3.29       48.42     23.84 o 
   6  14   5    21318.77    21470.58    317.79 o 
   7  14   5       45.45       73.82     43.25 o 
   8  14   5     2361.62     2546.61    115.91 o 
   9  14   5     6123.96     5864.80    224.71 o 
  10  14   5      278.58      347.93     83.70 o 
  11  14   5       95.96      168.87     43.27 o 
  12  14   5     2499.61     2365.73    423.53 o 
  13  14   5      223.54      232.13     67.94 o 
  14  14   5     5990.17     6267.90    521.91 o 
  15  14   5     1656.17     1258.36    297.77 o 
 -15  15   5     3408.44     3142.72    564.03 o 
 -14  15   5     1757.35     1522.26    143.40 o 
 -13  15   5     3676.60     3481.77    144.71 o 
 -12  15   5      986.05      954.95    155.05 o 
 -11  15   5    18402.97    20075.16    345.61 o 
 -10  15   5      373.02      287.96     68.23 o 
  -9  15   5     2719.77     2282.06     73.17 o 
  -8  15   5     8548.96     8165.47    211.66 o 
  -7  15   5    11018.83    11127.70    220.74 o 
  -6  15   5     6036.34     4507.30    534.36 o 
  -5  15   5     6525.98     6082.40    404.06 o 
  -4  15   5    23507.83    22636.04    473.47 o 
  -3  15   5     1940.25     1517.93    308.83 o 
  -2  15   5     4699.25     3983.09    303.54 o 
  -1  15   5    23170.57    22883.34    491.49 o 
   0  15   5    12372.25    11267.25    229.31 o 
   1  15   5    22551.78    22823.46    309.34 o 
   2  15   5      798.25      864.15     74.86 o 
   3  15   5    11243.82    11075.03    226.62 o 
   4  15   5        6.78       74.53     32.93 o 
   5  15   5    10172.78    10338.04    182.78 o 
   6  15   5    10120.41     9615.23    259.43 o 
   7  15   5      455.94      589.75     81.21 o 
   8  15   5    11111.84    12117.39    329.87 o 
   9  15   5      802.45      871.41    190.12 o 
  10  15   5    11171.25    10452.22    520.70 o 
  11  15   5       84.36      156.14     70.58 o 
  12  15   5     5652.00     5757.27    289.32 o 
  13  15   5     1647.04     1690.16    350.35 o 
  14  15   5      418.25      444.63     89.46 o 
  15  15   5     1653.53     1138.16    264.06 o 
 -15  16   5       52.84      130.65    126.36 o 
 -14  16   5    13241.61    13996.75    682.04 o 
 -13  16   5       76.89       45.28     42.85 o 
 -12  16   5    21587.46    20367.52    762.23 o 
 -11  16   5     1184.50     1018.01    158.13 o 
 -10  16   5    48102.32    49729.50    755.90 o 
  -9  16   5     2132.50     2326.53     82.64 o 
  -8  16   5    27907.35    29660.19    696.36 o 
  -7  16   5     4148.67     4843.40    138.86 o 
  -6  16   5    20841.81    21782.31    566.86 o 
  -5  16   5     8088.08     6955.14    400.09 o 
  -4  16   5    13045.93    12102.16    328.59 o 
  -3  16   5     1983.06     2025.42    143.90 o 
  -2  16   5       26.63       51.01     46.63 o 
  -1  16   5     4218.56     3650.81    163.58 o 
   0  16   5     2992.78     3314.21    106.83 o 
   1  16   5      956.36      771.72     66.29 o 
   2  16   5     4734.00     4420.96    122.21 o 
   3  16   5     7987.94     7691.89    164.07 o 
   4  16   5      428.09      447.36     64.50 o 
   5  16   5    42856.47    44357.62    475.52 o 
   6  16   5     5325.11     4766.07    170.76 o 
   7  16   5    30058.57    31110.91   1122.52 o 
   8  16   5      486.54      604.81     98.49 o 
   9  16   5    69883.48    66963.50   3287.68 o 
  10  16   5      590.01      627.25    133.76 o 
  11  16   5    30473.01    31504.73   1037.38 o 
  12  16   5     3538.91     3579.57    241.38 o 
  13  16   5    14781.03    15049.52    519.19 o 
  14  16   5     1927.01     1854.14    293.11 o 
  15  16   5     6112.23     5900.68    449.81 o 
 -15  17   5      924.64      736.66    387.00 o 
 -14  17   5     2925.44     2826.81    825.55 o 
 -13  17   5      993.70      749.70    188.02 o 
 -12  17   5       32.53       21.65     55.51 o 
 -11  17   5      580.16      387.69     75.48 o 
 -10  17   5      212.92       51.39    150.31 o 
  -9  17   5      107.92       74.14     29.15 o 
  -8  17   5    17405.36    19037.25    474.50 o 
  -7  17   5     6759.64     5986.71    451.31 o 
  -6  17   5     5301.89     4996.24    425.82 o 
  -5  17   5    18312.21    17718.58    410.57 o 
  -4  17   5     7203.11     6141.33    292.71 o 
  -3  17   5    32168.89    32365.54    491.33 o 
  -2  17   5     7732.00     6489.27    247.57 o 
  -1  17   5    49526.42    51877.73   1238.54 o 
   0  17   5     1038.46     1058.67     33.25 o 
   1  17   5    49044.16    50403.79    699.60 o 
   2  17   5     1290.49     1374.54     74.02 o 
   3  17   5    45126.89    45316.16    438.92 o 
   4  17   5      333.85      372.93     60.16 o 
   5  17   5     4853.33     5216.10    275.30 o 
   6  17   5      338.90      446.49     86.75 o 
   7  17   5     7016.29     6942.28    400.63 o 
   8  17   5      185.95      181.82     66.81 o 
   9  17   5      254.62      315.32     57.42 o 
  10  17   5      659.27      544.18    144.77 o 
  11  17   5     1459.53     1663.50    351.08 o 
  12  17   5     1251.40     1191.26    169.67 o 
  13  17   5     2920.22     2531.53    450.25 o 
  14  17   5     2317.70     1777.63    354.37 o 
  15  17   5     7414.51     8215.03    467.01 o 
 -15  18   5      452.67      400.01    162.25 o 
 -14  18   5       20.72       73.98     84.69 o 
 -13  18   5      162.97      210.47    119.02 o 
 -12  18   5     1769.45     1806.49    399.59 o 
 -11  18   5     1554.93     1467.51    152.47 o 
 -10  18   5     2980.21     3022.86    102.19 o 
  -9  18   5     5596.06     5362.92     76.21 o 
  -8  18   5     2974.16     2626.48    111.97 o 
  -7  18   5    15455.14    14985.11    584.20 o 
  -6  18   5      963.81     1047.66    212.65 o 
  -5  18   5    10447.46    10407.91    929.78 o 
  -4  18   5     2941.74     2921.45    210.01 o 
  -3  18   5     6103.13     6776.00    280.44 o 
  -2  18   5      921.61      745.43    154.39 o 
  -1  18   5    15735.13    16714.21    410.14 o 
   0  18   5    22618.29    23354.14    301.83 o 
   1  18   5      108.16      142.63     35.27 o 
   2  18   5    13349.01    12553.00    187.09 o 
   3  18   5      457.61      410.05     60.20 o 
   4  18   5     8899.19     8177.90    223.16 o 
   5  18   5     4819.63     4385.21    106.40 o 
   6  18   5     3068.83     2902.49     93.40 o 
   7  18   5    11758.35    11882.34    400.10 o 
   8  18   5     1673.37     1341.72    175.21 o 
   9  18   5     6919.53     6537.67    509.02 o 
  10  18   5      151.03      283.08     64.43 o 
  11  18   5     5590.05     5205.43    301.43 o 
  12  18   5     1319.50     1157.17    209.59 o 
  13  18   5       70.60      225.77     84.88 o 
  14  18   5     1524.73     1286.11    280.99 o 
 -14  19   5      893.43      717.92    279.09 o 
 -13  19   5    15333.56    15192.63    676.06 o 
 -12  19   5     1156.02     1622.18    516.08 o 
 -11  19   5    15906.28    16386.56    636.86 o 
 -10  19   5     3174.53     3292.97     75.80 o 
  -9  19   5    25064.04    24216.91    731.73 o 
  -8  19   5     2583.36     2620.06    126.03 o 
  -7  19   5     4302.88     3979.80    326.61 o 
  -6  19   5     2218.78     2298.53    350.77 o 
  -5  19   5     3722.87     3713.21    309.90 o 
  -4  19   5      549.13      623.05    195.95 o 
  -3  19   5     1847.57     2197.22    608.24 o 
  -2  19   5      845.33      797.48    152.85 o 
  -1  19   5      504.14      406.78     82.58 o 
   0  19   5     8452.90     7887.32    207.90 o 
   1  19   5     1128.71      865.64     67.21 o 
   2  19   5    11890.03    12154.35    267.37 o 
   3  19   5     3345.67     3577.72    213.66 o 
   4  19   5    36676.82    36820.14    528.86 o 
   5  19   5     6266.44     6598.60    246.40 o 
   6  19   5    30008.23    29373.20    545.45 o 
   7  19   5     2866.34     2641.93     99.08 o 
   8  19   5    42044.54    41497.10    963.82 o 
   9  19   5     4469.03     3929.23    359.45 o 
  10  19   5    27448.77    27420.55    812.30 o 
  11  19   5     4521.73     4873.52    216.06 o 
  12  19   5     5831.21     5566.15    235.12 o 
  13  19   5      779.88      832.58    128.59 o 
  14  19   5     4410.17     4856.89    410.26 o 
 -14  20   5      712.72      567.37    165.26 o 
 -13  20   5       32.19       96.25     89.81 o 
 -12  20   5      651.02      827.29    280.78 o 
 -11  20   5       70.21       98.88     74.89 o 
 -10  20   5      405.42      350.00    139.48 o 
  -9  20   5     2278.40     2130.48     96.17 o 
  -8  20   5     2769.73     3369.47    679.64 o 
  -7  20   5     3518.76     3482.58    647.61 o 
  -6  20   5    18741.68    19166.81    712.37 o 
  -5  20   5     1120.22     1125.59    196.41 o 
  -4  20   5    37164.87    36668.68   1219.54 o 
  -3  20   5     7610.32     8973.12    463.94 o 
  -2  20   5    37510.20    38839.24    973.48 o 
  -1  20   5     5232.21     5088.74    296.45 o 
   0  20   5    38459.45    40977.95    521.59 o 
   1  20   5     8162.98     7418.99    246.57 o 
   2  20   5    12566.75    12451.68    252.27 o 
   3  20   5       33.84       99.62     23.06 o 
   4  20   5     4082.10     4275.64    194.72 o 
   5  20   5      785.90      793.38    106.38 o 
   6  20   5       57.22       86.46     27.04 o 
   7  20   5      122.12      175.62     44.46 o 
   8  20   5      239.78      235.62     64.98 o 
   9  20   5      137.23       32.81     63.63 o 
  10  20   5     1318.71     1226.33    196.11 o 
  11  20   5     1578.81     1598.10    285.57 o 
  12  20   5      780.12      787.07    145.20 o 
  13  20   5     5638.31     5623.23    405.08 o 
  14  20   5     2324.06     2088.58    222.78 o 
 -13  21   5       98.64      171.57    106.70 o 
 -12  21   5        3.16       51.86     74.47 o 
 -11  21   5      171.11       95.14     81.39 o 
 -10  21   5     3512.14     3639.74    516.35 o 
  -9  21   5      659.28      760.23    260.10 o 
  -8  21   5     1938.11     1699.80    339.45 o 
  -7  21   5        8.19       -6.78     90.75 o 
  -6  21   5     4145.83     4513.09    642.22 o 
  -5  21   5      629.65      704.29    228.81 o 
  -4  21   5       24.81       38.80    100.05 o 
  -3  21   5     2250.19     2008.73    486.80 o 
  -2  21   5      216.69       61.19     81.87 o 
  -1  21   5     2375.48     1926.34    598.35 o 
   0  21   5      193.88      133.75     69.37 o 
   1  21   5    15983.19    16359.66    311.35 o 
   2  21   5     2954.77     2762.97    104.87 o 
   3  21   5       23.52       62.24     32.05 o 
   4  21   5     2223.28     2315.35     76.04 o 
   5  21   5     1501.54     1662.03    181.85 o 
   6  21   5     2018.23     1968.06    243.40 o 
   7  21   5       31.25       60.07     71.56 o 
   8  21   5     2912.61     2875.64    222.55 o 
   9  21   5      918.80      897.95    233.40 o 
  10  21   5     1519.27     1076.99    279.16 o 
  11  21   5     1237.83     1043.98    255.81 o 
  12  21   5       59.54       26.93     70.18 o 
  13  21   5     3272.10     2487.13    517.99 o 
 -13  22   5     3561.93     3732.40    945.13 o 
 -12  22   5     2641.78     2679.90    521.31 o 
 -11  22   5     3687.38     3916.20    642.21 o 
 -10  22   5     4750.00     4717.60    613.38 o 
  -9  22   5     3964.33     3748.00    701.97 o 
  -8  22   5     3319.20     4441.94    722.46 o 
  -7  22   5     3330.36     3036.77    588.38 o 
  -6  22   5      241.51      228.03    183.32 o 
  -5  22   5     1224.78     1178.93    330.42 o 
  -4  22   5     2742.12     3074.53   1095.26 o 
  -3  22   5     3015.33     3785.48    299.25 o 
  -2  22   5       74.42      160.61     81.39 o 
  -1  22   5    23083.21    22775.19    734.56 o 
   0  22   5       22.04      105.65     18.56 o 
   1  22   5    19036.57    20187.54    387.89 o 
   2  22   5     1324.98     1294.45    110.17 o 
   3  22   5    33356.22    33760.61    526.99 o 
   4  22   5     7169.37     6998.60    150.60 o 
   5  22   5    17373.09    17902.03    317.13 o 
   6  22   5     4967.34     4965.29    179.30 o 
   7  22   5     9722.07     9276.71    257.23 o 
   8  22   5     3976.11     3679.24    377.78 o 
   9  22   5    12572.46    12438.95    542.31 o 
  10  22   5     4611.01     4783.09    156.34 o 
  11  22   5     1584.18     1532.74    303.12 o 
  12  22   5      966.57      910.78    242.69 o 
  13  22   5     1067.01      755.02    210.35 o 
 -12  23   5      103.48       95.85    104.37 o 
 -11  23   5     2784.43     2866.65    448.13 o 
 -10  23   5       62.31      206.47     98.48 o 
  -9  23   5     3807.42     3990.02    621.92 o 
  -8  23   5     2151.52     2428.76    534.95 o 
  -7  23   5     5634.00     5198.95    372.02 o 
  -6  23   5       26.73       29.97     92.97 o 
  -5  23   5    18595.40    19181.87    621.95 o 
  -4  23   5      477.38      472.91    138.16 o 
  -3  23   5    11341.50    11573.41    564.18 o 
  -2  23   5      637.53      557.16    246.21 o 
  -1  23   5    12925.37    12924.26    516.10 o 
   0  23   5     1447.93     1422.83     66.06 o 
   1  23   5     7169.06     7023.57    242.82 o 
   2  23   5       13.12       77.25     35.34 o 
   3  23   5     3210.89     3096.80    159.49 o 
   4  23   5      116.64      117.69     38.99 o 
   5  23   5      152.94      178.05     38.54 o 
   6  23   5       52.93       96.60     36.14 o 
   7  23   5        0.91       42.30     35.00 o 
   8  23   5      223.23      238.01     81.84 o 
   9  23   5       24.39       22.06     49.65 o 
  10  23   5     2262.62     1842.18    326.29 o 
  11  23   5      517.17      364.92     91.64 o 
  12  23   5     4977.81     4498.16    208.80 o 
 -12  24   5      373.88      590.50    162.08 o 
 -11  24   5      155.53       77.65     77.99 o 
 -10  24   5      708.19      825.87    272.45 o 
  -9  24   5      429.43      423.27    132.25 o 
  -8  24   5     2686.01     3188.39    683.60 o 
  -7  24   5      282.18      291.38     98.46 o 
  -6  24   5     6480.40     6698.75    462.74 o 
  -5  24   5     1510.79     1476.58    443.69 o 
  -4  24   5     7544.59     7628.54    506.58 o 
  -3  24   5     5643.50     6221.76    264.90 o 
  -2  24   5     2579.03     2713.43    610.36 o 
  -1  24   5       17.03       88.64     69.31 o 
   0  24   5      787.37      726.29     39.32 o 
   1  24   5     4090.30     4281.10    175.63 o 
   2  24   5      133.13      124.53     36.21 o 
   3  24   5      765.18      275.76    243.20 o 
   4  24   5     5590.48     5515.99    365.57 o 
   5  24   5      977.47      917.56    196.32 o 
   6  24   5     2182.59     2300.13    232.11 o 
   7  24   5      149.43      147.44     52.14 o 
   8  24   5     3717.78     3451.42    244.93 o 
   9  24   5        7.52       46.06     58.04 o 
  10  24   5      376.84      407.60    110.48 o 
  11  24   5      667.12      569.24    131.40 o 
  12  24   5      889.49      746.29    212.66 o 
 -11  25   5      214.42      281.96     98.34 o 
 -10  25   5       33.18       80.52     76.01 o 
  -9  25   5      119.93      189.33    106.06 o 
  -8  25   5      232.63      307.73     99.33 o 
  -7  25   5      119.37      136.61     90.37 o 
  -6  25   5     1628.51     1711.95    479.72 o 
  -5  25   5      482.52      456.12    168.82 o 
  -4  25   5     2694.20     2923.59    450.77 o 
  -3  25   5     2621.27     2570.51    605.34 o 
  -2  25   5     8880.72     9470.26    608.50 o 
  -1  25   5     1328.71     1399.13    267.37 o 
   0  25   5     9817.33    11045.27    306.21 o 
   1  25   5     9135.40    10049.35    342.03 o 
   2  25   5    10750.14    10540.34    331.80 o 
   3  25   5     6776.55     6857.73    305.90 o 
   4  25   5     5927.30     5323.43    243.42 o 
   5  25   5    10349.76    10839.24    295.80 o 
   6  25   5     3053.38     3166.88    151.73 o 
   7  25   5     4173.65     4024.45    181.09 o 
   8  25   5     2822.35     2819.53    124.68 o 
   9  25   5     3036.81     2697.55    146.88 o 
  10  25   5      801.93      697.96    155.63 o 
  11  25   5      832.10      701.77    175.69 o 
 -11  26   5       19.70       88.35     61.17 o 
 -10  26   5     8879.63     9746.17    470.41 o 
  -9  26   5      240.23      209.48     74.06 o 
  -8  26   5     7307.90     8270.19    465.38 o 
  -7  26   5      233.10      317.18     98.85 o 
  -6  26   5     6053.34     6918.02    381.49 o 
  -5  26   5      922.48     1075.50    340.29 o 
  -4  26   5     4677.36     4354.98    367.89 o 
  -3  26   5     2333.51     2051.69    483.35 o 
  -2  26   5     1512.61     1428.39    249.26 o 
  -1  26   5     1075.39     1250.30    464.30 o 
   0  26   5      286.56      250.19    102.28 o 
   1  26   5      357.22      340.39     67.84 o 
   2  26   5       45.10       91.29     64.35 o 
   3  26   5       16.82       44.75     33.64 o 
   4  26   5      166.70      324.02     78.62 o 
   5  26   5     3007.29     2936.33    195.82 o 
   6  26   5      599.04      455.79    121.59 o 
   7  26   5     4935.29     4702.85    157.83 o 
   8  26   5      270.62      211.64     58.01 o 
   9  26   5     8847.29     8483.22    202.24 o 
  10  26   5      519.43      514.03    134.16 o 
  11  26   5    10120.76    10031.25    332.99 o 
 -10  27   5      337.51      484.48    167.33 o 
  -9  27   5     4215.37     4374.25    268.60 o 
  -8  27   5     1517.87     1871.24    527.50 o 
  -7  27   5     4568.30     4399.65    338.50 o 
  -6  27   5      769.80      820.72    235.31 o 
  -5  27   5     3807.57     3993.85    669.45 o 
  -4  27   5     6902.09     6732.13    392.13 o 
  -3  27   5      618.53      713.10    197.89 o 
  -2  27   5     7707.20     8305.69    518.38 o 
  -1  27   5       47.24      118.85    122.34 o 
   0  27   5     3823.09     4100.26    963.59 o 
   1  27   5     1021.66     1404.94    125.07 o 
   2  27   5     3045.80     3501.34    158.33 o 
   3  27   5     7430.65     7075.80    299.89 o 
   4  27   5      268.27      143.74     80.95 o 
   5  27   5     2760.12     2682.07    334.04 o 
   6  27   5      420.44      288.72     78.15 o 
   7  27   5     3993.92     3760.10    218.38 o 
   8  27   5     3241.34     3386.46    137.45 o 
   9  27   5     1665.52     1354.90    282.66 o 
  10  27   5     4632.92     4405.36    228.04 o 
  -9  28   5      125.48      331.25    150.09 o 
  -8  28   5       14.26       64.44     80.62 o 
  -7  28   5     4297.41     4671.40    281.41 o 
  -6  28   5      245.40      326.83     95.73 o 
  -5  28   5     6837.07     7655.42    440.30 o 
  -4  28   5     3069.18     2449.40    526.85 o 
  -3  28   5     7063.86     7446.09    419.95 o 
  -2  28   5     6173.83     6304.38    384.03 o 
  -1  28   5    14870.97    15387.37   1029.81 o 
   0  28   5    13145.41    14416.87    895.39 o 
   1  28   5     8499.53    10015.18    431.69 o 
   2  28   5    17737.25    19405.21    444.29 o 
   3  28   5     8134.56     8826.59    282.96 o 
   4  28   5     9575.92     9547.75    340.36 o 
   5  28   5     2043.66     1950.17    254.36 o 
   6  28   5    11609.77    12002.34    382.10 o 
   7  28   5     1895.36     1776.64    173.96 o 
   8  28   5     1220.93      958.72    267.88 o 
   9  28   5      613.92      572.53    192.84 o 
  -8  29   5     2684.48     3280.68    526.73 o 
  -7  29   5    17018.59    17520.49    648.92 o 
  -6  29   5     1810.53     1862.61    476.92 o 
  -5  29   5     9561.85     9590.22    324.69 o 
  -4  29   5     4141.55     4442.37    239.18 o 
  -3  29   5     4542.97     4007.38    776.91 o 
  -2  29   5     1475.73     1369.64    385.49 o 
  -1  29   5      189.78      166.81    112.47 o 
   0  29   5      820.71      834.69    171.55 o 
   1  29   5      128.22       87.86     70.64 o 
   2  29   5      246.03      201.09    163.48 o 
   3  29   5      879.12      694.83    125.78 o 
   4  29   5     2118.07     2087.54    108.73 o 
   5  29   5     1202.80     1063.26    153.29 o 
   6  29   5     6141.03     5774.24    330.06 o 
   7  29   5     1397.38     1292.81    215.10 o 
   8  29   5    11535.34    11765.18    361.54 o 
  -7  30   5     1302.29     1374.29    439.04 o 
  -6  30   5     3148.85     3328.52    812.02 o 
  -5  30   5     2338.41     2565.74    702.17 o 
  -4  30   5     1827.70     2246.88    640.74 o 
  -3  30   5     8376.95     9038.14    331.40 o 
  -2  30   5      144.50      262.24     74.51 o 
  -1  30   5     6792.32     6675.20    303.59 o 
   0  30   5     1589.14     1627.40    416.74 o 
   1  30   5     3814.00     3996.43    577.63 o 
   2  30   5     5523.89     6195.03    270.33 o 
   3  30   5      333.25      318.46    182.24 o 
   4  30   5     4824.66     4987.53    267.60 o 
   5  30   5      336.74      182.79     56.57 o 
   6  30   5     4195.52     4250.24    231.78 o 
   7  30   5     2783.81     2347.88    251.68 o 
  -6  31   5     6854.25     6865.51    451.84 o 
  -5  31   5     5251.20     5990.74    404.18 o 
  -4  31   5     6004.08     5874.81    577.35 o 
  -3  31   5     9841.84    10781.32    350.98 o 
  -2  31   5    13301.34    13971.15    527.41 o 
  -1  31   5    11580.52    12439.39    373.32 o 
   0  31   5    13309.43    15101.69    560.14 o 
   1  31   5    18598.30    19573.07    673.63 o 
   2  31   5     5104.56     5210.82    249.72 o 
   3  31   5     8575.40     8659.59    381.28 o 
   4  31   5     2843.61     2681.28    360.11 o 
   5  31   5     9035.91     8527.90    512.55 o 
   6  31   5      180.81      156.45     88.85 o 
  -5  32   5     1903.79     1871.70    630.47 o 
  -4  32   5     5952.04     5865.83    452.99 o 
  -3  32   5     3752.61     3471.05    717.99 o 
  -2  32   5      866.07      699.65    270.20 o 
   0  32   5      448.15      445.51    143.36 o 
   1  32   5     1292.82     1118.50    444.57 o 
   2  32   5      719.65      710.11    299.89 o 
   3  32   5     1322.48      980.58    441.74 o 
   4  32   5     2628.27     2551.46    412.53 o 
  -2  33   5     4326.79     3644.87    827.70 o 
  -1  33   5      909.90      803.04    328.64 o 
   0  33   5      742.16      798.58    347.08 o 
   1  33   5     4481.40     4250.37    228.76 o 
   2  33   5      432.60      390.84    244.04 o 
 -17   0   6     5470.98     5446.39    261.08 o 
 -16   0   6      383.96      426.42    161.40 o 
 -15   0   6     2125.95     1946.07    435.15 o 
 -14   0   6       57.39       52.55    109.75 o 
 -13   0   6     1359.55     1165.95    410.99 o 
 -12   0   6     1822.19     1939.40    412.31 o 
 -11   0   6      167.27      226.85     51.89 o 
 -10   0   6     1394.88     1169.20    173.76 o 
  -9   0   6     3238.55     2334.86    325.83 o 
  -8   0   6     2011.83     1853.42    268.83 o 
  -7   0   6     5567.51     5039.95    170.65 o 
  -6   0   6    28756.79    30951.34    971.73 o 
  -5   0   6       19.86      171.15     35.83 o 
  -4   0   6    45626.52    44307.29    542.88 o 
  -3   0   6      234.86      206.59     40.87 o 
  -2   0   6    57709.31    56646.98    531.98 o 
  -1   0   6      748.68     1162.62     76.04 o 
   0   0   6    91657.76    90072.76    794.16 o 
   1   0   6     2752.74     3287.13    103.48 o 
   2   0   6    77449.37    78826.42    721.48 o 
   3   0   6     9795.25     9508.69    252.90 o 
   4   0   6    29647.69    32566.78   1553.43 o 
   5   0   6     3024.09     2999.90    148.44 o 
   6   0   6     2169.49     2516.52    122.95 o 
   7   0   6      452.57      828.90    155.61 o 
   8   0   6    10335.15    10889.72    270.53 o 
   9   0   6      298.03      283.81     60.15 o 
  10   0   6     1341.70     1654.47    381.40 o 
  11   0   6     5031.72     4711.23    377.39 o 
  12   0   6     2466.24     2297.04    432.38 o 
  13   0   6    18895.55    20576.13    993.93 o 
  14   0   6     4553.74     4965.08    749.30 o 
  15   0   6    18148.66    18591.89    770.83 o 
  16   0   6     1646.36     1480.53    317.45 o 
 -17   1   6     4054.68     3575.14    225.55 o 
 -16   1   6     1615.57     1477.64    304.16 o 
 -15   1   6     8746.26     8965.85    463.25 o 
 -14   1   6    15325.84    15728.47    386.79 o 
 -13   1   6     9727.80    10422.30    372.27 o 
 -12   1   6    14547.64    13674.03    386.03 o 
 -11   1   6     6412.04     6906.30    260.63 o 
 -10   1   6    28093.21    28945.60    383.53 o 
  -9   1   6     5265.85     5695.00    201.50 o 
  -8   1   6    15965.45    15899.48    237.05 o 
  -7   1   6     1359.52     1246.07    153.40 o 
  -6   1   6    15311.75    14802.96    449.56 o 
  -5   1   6    14043.88    14121.37    200.97 o 
  -4   1   6     2407.80     2662.78    103.99 o 
  -3   1   6    10683.63     9200.87    148.37 o 
  -2   1   6       96.60      185.40     29.40 o 
  -1   1   6     5624.87     5319.33    101.42 o 
   0   1   6      697.10      767.71     86.01 o 
   1   1   6     5093.28     4997.84     95.31 o 
   2   1   6    27371.71    26550.74    272.91 o 
   3   1   6     3320.30     3738.94     99.70 o 
   4   1   6    24845.73    27938.05    366.20 o 
   5   1   6     6537.73     6656.83    189.48 o 
   6   1   6    32065.92    32397.51    296.59 o 
   7   1   6    14287.61    14297.98    276.16 o 
   8   1   6    13516.70    13512.82    228.08 o 
   9   1   6    10407.02    10515.31    282.71 o 
  10   1   6     6956.37     6677.29    299.72 o 
  11   1   6    17178.05    18226.23    497.72 o 
  12   1   6     1464.12     1706.29    366.71 o 
  13   1   6    14583.19    14285.12    909.17 o 
  14   1   6     1353.24     1387.16    344.00 o 
  15   1   6      721.47      592.63    143.42 o 
  16   1   6      950.43      712.82    208.67 o 
 -17   2   6      380.65      374.22     93.82 o 
 -16   2   6     8729.30     8450.98    227.46 o 
 -15   2   6     5530.05     5433.59    233.28 o 
 -14   2   6     9110.18     9067.23    365.95 o 
 -13   2   6    13691.29    14473.28    665.34 o 
 -12   2   6    11343.14    11002.23    306.47 o 
 -11   2   6    10487.48    10668.31    327.36 o 
 -10   2   6     4079.32     3843.91    167.81 o 
  -9   2   6     8640.67     8875.00    237.07 o 
  -8   2   6     1472.61     1321.59    152.57 o 
  -7   2   6    11299.05    11645.50    552.28 o 
  -6   2   6     4762.67     4390.02    169.26 o 
  -5   2   6     8466.46     8059.94    186.76 o 
  -4   2   6     9327.79    10748.48    211.15 o 
  -3   2   6     1513.92     1624.68     85.24 o 
  -2   2   6      778.32      910.87     82.70 o 
  -1   2   6     5041.39     4325.38    217.94 o 
   0   2   6     1730.35     1980.11     73.10 o 
   1   2   6     2320.48     2229.72     74.99 o 
   2   2   6     2733.21     2620.87     69.52 o 
   3   2   6    39380.84    37424.34    342.90 o 
   4   2   6     8124.63     8360.08    178.45 o 
   5   2   6    25680.58    25170.55    332.80 o 
   6   2   6    11849.19    11248.98    235.53 o 
   7   2   6    22682.54    23021.02    329.14 o 
   8   2   6     6092.27     6144.75    209.97 o 
   9   2   6    12423.88    11975.94    219.03 o 
  10   2   6     9193.12     9178.07    423.74 o 
  11   2   6     3188.94     3144.10    374.49 o 
  12   2   6    15376.70    15682.92    738.16 o 
  13   2   6      354.36      527.38    139.49 o 
  14   2   6     3118.10     3091.05    367.15 o 
  15   2   6      361.32      631.35    169.08 o 
  16   2   6      966.47      931.05    205.74 o 
 -17   3   6     1015.07     1032.10    238.45 o 
 -16   3   6     4508.22     4172.88    228.15 o 
 -15   3   6      744.19      810.98    199.12 o 
 -14   3   6      982.12      902.59    173.63 o 
 -13   3   6      938.66      770.59    159.82 o 
 -12   3   6      911.10      929.65    134.56 o 
 -11   3   6     2293.46     2143.57    188.67 o 
 -10   3   6     1490.12     1311.25    141.62 o 
  -9   3   6     3463.42     3824.85    221.38 o 
  -8   3   6     6375.32     6238.38    102.23 o 
  -7   3   6    47974.52    45009.43    417.38 o 
  -6   3   6      317.97      330.41     52.62 o 
  -5   3   6    62217.62    63043.92    482.60 o 
  -4   3   6     4798.82     4510.37    147.94 o 
  -3   3   6    66073.34    69020.17    631.43 o 
  -2   3   6      560.78      496.31     49.09 o 
  -1   3   6    80820.54    84771.71    720.38 o 
   0   3   6    13964.31    12840.42    181.27 o 
   1   3   6    57010.09    62069.76    552.61 o 
   2   3   6     2924.05     3002.84     80.69 o 
   3   3   6    45423.28    46765.50   1067.60 o 
   4   3   6    16747.50    17838.74    257.09 o 
   5   3   6     2256.97     2253.49     81.32 o 
   6   3   6      135.55      287.32     46.50 o 
   7   3   6    11186.17    10771.57    206.80 o 
   8   3   6      894.87      746.93    104.86 o 
   9   3   6      941.92      965.73    145.96 o 
  10   3   6     1934.24     2061.73    324.73 o 
  11   3   6     1133.45     1049.09    181.81 o 
  12   3   6     5015.81     4948.20    252.42 o 
  13   3   6      187.00      351.12     76.12 o 
  14   3   6    18976.18    18370.67    552.12 o 
  15   3   6     2802.71     2259.50    414.69 o 
  16   3   6    15972.04    14991.17    868.07 o 
 -17   4   6       23.15       44.63     48.63 o 
 -16   4   6     2457.79     2328.72    271.40 o 
 -15   4   6     4813.61     4429.07    541.62 o 
 -14   4   6     3316.04     3230.13    241.68 o 
 -13   4   6     7974.32     7520.59    245.10 o 
 -12   4   6     4131.34     4128.40    345.60 o 
 -11   4   6    16688.03    16934.14    359.77 o 
 -10   4   6     7078.45     7281.15    196.05 o 
  -9   4   6    18080.23    18599.82    353.41 o 
  -8   4   6     9055.78     8470.72    151.99 o 
  -7   4   6     8987.97    10394.02    347.79 o 
  -6   4   6     3521.04     3747.69    116.97 o 
  -5   4   6     5213.44     3949.42    211.43 o 
  -4   4   6     1105.17     1008.55     84.13 o 
  -3   4   6      100.90      114.42     55.19 o 
  -2   4   6     1522.59     1429.90     58.35 o 
  -1   4   6     2980.78     3062.97    111.20 o 
   0   4   6      155.96      284.28     41.89 o 
   1   4   6    19533.04    20882.96    275.85 o 
   2   4   6      961.30     1090.54    124.25 o 
   3   4   6     9798.59     8928.55    173.64 o 
   4   4   6     2530.44     2543.33    103.10 o 
   5   4   6    25296.58    25009.70    339.50 o 
   6   4   6     2610.44     2850.56    115.36 o 
   7   4   6    12599.30    12282.55    221.73 o 
   8   4   6    11747.16    12431.51    211.76 o 
   9   4   6     4686.69     4640.83    222.49 o 
  10   4   6     5874.49     5554.88    315.43 o 
  11   4   6      589.88      539.94    111.18 o 
  12   4   6    14014.92    13297.54    491.13 o 
  13   4   6      971.02      968.54    253.46 o 
  14   4   6     2597.45     2121.46    320.61 o 
  15   4   6      355.97      376.50     83.02 o 
  16   4   6      373.35      310.12    118.80 o 
 -17   5   6     1458.07     1131.70    274.96 o 
 -16   5   6     2591.74     2325.84    157.11 o 
 -15   5   6     3807.53     3969.15    260.26 o 
 -14   5   6     4328.34     4609.82    488.80 o 
 -13   5   6     3018.59     2890.92    221.50 o 
 -12   5   6    13894.73    14416.58    393.83 o 
 -11   5   6     4584.75     3821.82    178.80 o 
 -10   5   6     6349.35     6202.75    314.19 o 
  -9   5   6     3750.22     3731.02    170.82 o 
  -8   5   6     6631.09     6700.47    176.03 o 
  -7   5   6     8391.88     8489.09    144.01 o 
  -6   5   6     5477.63     5982.46    219.17 o 
  -5   5   6      700.85      721.68     65.34 o 
  -4   5   6      201.97      224.92     33.80 o 
  -3   5   6     5282.20     5165.98    117.51 o 
  -2   5   6      783.39     1002.86     53.47 o 
  -1   5   6     5589.75     5717.44    105.08 o 
   0   5   6      590.35      586.73     73.88 o 
   1   5   6     1043.86      975.87     86.27 o 
   2   5   6     2713.46     2735.97     86.53 o 
   3   5   6      993.14     1315.41     95.17 o 
   4   5   6     4050.06     4243.92    109.70 o 
   5   5   6     1625.73     1482.41    100.43 o 
   6   5   6     3281.13     2986.35    124.45 o 
   7   5   6     1303.22     1277.05    154.91 o 
   8   5   6     5101.83     4785.10    171.90 o 
   9   5   6     2442.48     2315.58    226.61 o 
  10   5   6     4716.82     4676.45    271.46 o 
  11   5   6    13241.88    13132.28    389.70 o 
  12   5   6     2730.74     2668.21    463.23 o 
  13   5   6     3864.58     3829.06    420.93 o 
  14   5   6      106.56       14.89     64.26 o 
  15   5   6     2717.04     2328.36    417.75 o 
  16   5   6     2162.35     1756.40    422.97 o 
 -16   6   6       35.96       65.09     45.08 o 
 -15   6   6     4571.77     4572.77    313.54 o 
 -14   6   6      152.81      186.07     50.58 o 
 -13   6   6     1448.73     1545.81    177.66 o 
 -12   6   6     2379.06     2247.76    198.90 o 
 -11   6   6     3175.20     3795.81    161.88 o 
 -10   6   6     3014.60     2723.21    160.13 o 
  -9   6   6     1106.55     1186.87     75.42 o 
  -8   6   6    12577.73    13056.70    225.58 o 
  -7   6   6      281.07      201.77     27.38 o 
  -6   6   6    35707.26    34941.14    440.28 o 
  -5   6   6       29.11       80.94     21.11 o 
  -4   6   6    38097.88    38544.57    319.50 o 
  -3   6   6     1893.74     1809.85    119.01 o 
  -2   6   6    57998.72    58897.81    488.49 o 
  -1   6   6      114.09      232.56     31.39 o 
   0   6   6    35135.79    35223.40    422.35 o 
   1   6   6     2543.91     2759.42     76.75 o 
   2   6   6    40749.81    38992.41    370.89 o 
   3   6   6      148.56      283.33     64.95 o 
   4   6   6    11814.94    12169.26    259.59 o 
   5   6   6       95.08      167.14     44.64 o 
   6   6   6     5233.05     4922.84    118.39 o 
   7   6   6     3529.22     2638.87     87.53 o 
   8   6   6     2706.13     3087.22    104.55 o 
   9   6   6      782.73      742.65    115.31 o 
  10   6   6       56.88      157.60     89.49 o 
  11   6   6    12124.25    11900.39   1498.68 o 
  12   6   6      396.78      392.26    116.57 o 
  13   6   6     7933.94     8700.88    289.97 o 
  14   6   6      101.81       98.01     76.46 o 
  15   6   6    12530.71    13297.60    411.58 o 
  16   6   6        4.93       97.66     61.51 o 
 -16   7   6      930.14      849.94    284.92 o 
 -15   7   6     1483.57     1320.77    188.83 o 
 -14   7   6     1582.16     1573.74    220.39 o 
 -13   7   6     4842.56     4720.38    235.82 o 
 -12   7   6      120.31      118.28     30.42 o 
 -11   7   6     2327.56     2720.30    254.55 o 
 -10   7   6     4175.17     3941.03    240.25 o 
  -9   7   6     1237.03     1307.83     87.57 o 
  -8   7   6      375.49      430.80     55.14 o 
  -7   7   6     6445.46     6635.58    108.07 o 
  -6   7   6     2981.97     3016.32     81.28 o 
  -5   7   6     5818.19     5405.65    148.61 o 
  -4   7   6      123.33       75.25     62.76 o 
  -3   7   6     4529.86     4638.49    160.11 o 
  -2   7   6     1926.41     1638.63     95.29 o 
  -1   7   6     4227.46     4804.28    115.30 o 
   0   7   6       59.06      118.75     25.93 o 
   1   7   6     4244.67     4351.25    105.55 o 
   2   7   6      915.66     1220.41    165.01 o 
   3   7   6     7243.20     6856.02    138.63 o 
   4   7   6      161.32      367.48     99.49 o 
   5   7   6      253.23      304.64     47.97 o 
   6   7   6     9609.92    10450.82    219.19 o 
   7   7   6     4612.06     5155.84    184.98 o 
   8   7   6     6299.69     5946.60    190.77 o 
   9   7   6      458.62      429.12     74.73 o 
  10   7   6     4381.00     3808.99    297.29 o 
  11   7   6      246.93      267.56     69.23 o 
  12   7   6      732.25      670.43    141.05 o 
  13   7   6     2501.42     2435.01    363.43 o 
  14   7   6       10.43      209.55    109.72 o 
  15   7   6       26.28       74.67     48.74 o 
  16   7   6       71.27       80.67     88.13 o 
 -16   8   6      773.22      662.76    184.25 o 
 -15   8   6      742.95      631.17    154.04 o 
 -14   8   6     1277.98     1067.81    200.90 o 
 -13   8   6     1760.86     1988.58    232.52 o 
 -12   8   6     1138.76      992.90    128.88 o 
 -11   8   6     2736.98     3051.60    142.68 o 
 -10   8   6     1475.64     1135.98    103.71 o 
  -9   8   6     1181.20     1198.77    124.17 o 
  -8   8   6       88.23      217.43     40.62 o 
  -7   8   6     2943.19     2938.77    100.86 o 
  -6   8   6     3881.73     3660.86     83.92 o 
  -5   8   6     4389.79     4586.11     82.30 o 
  -4   8   6     6897.74     6104.13    163.47 o 
  -3   8   6     3931.02     4070.58    118.50 o 
  -2   8   6     4575.50     3783.29    106.54 o 
  -1   8   6       42.99       88.01     17.49 o 
   0   8   6       84.72      112.99     26.24 o 
   1   8   6     3359.47     3172.58     88.79 o 
   2   8   6     1385.19     1503.28     69.37 o 
   3   8   6     1551.10     1898.01     91.80 o 
   4   8   6      475.76      631.56     71.00 o 
   5   8   6       98.41      197.00     38.33 o 
   6   8   6     1115.51     1336.61    154.11 o 
   7   8   6     4042.21     3683.58    143.62 o 
   8   8   6      420.60      394.34     75.53 o 
   9   8   6     2204.54     2210.15    258.55 o 
  10   8   6     3996.38     4353.27    303.20 o 
  11   8   6     5113.83     5073.58    271.11 o 
  12   8   6      615.24      633.39    142.42 o 
  13   8   6     2325.48     2623.46    439.29 o 
  14   8   6      700.32      881.44    146.04 o 
  15   8   6     1167.13     1101.73    206.18 o 
  16   8   6      292.41      250.99     81.99 o 
 -16   9   6     5563.63     5121.98    416.13 o 
 -15   9   6     1665.91     1840.54    346.36 o 
 -14   9   6     2870.41     2747.42    329.52 o 
 -13   9   6     1556.72     1570.64    195.87 o 
 -12   9   6     4197.98     4979.60    198.61 o 
 -11   9   6     8320.87     7614.65    167.42 o 
 -10   9   6      723.61      823.20     92.61 o 
  -9   9   6     1860.06     1929.91    113.50 o 
  -8   9   6      561.37      630.66     85.50 o 
  -7   9   6    19603.35    21683.63    301.21 o 
  -6   9   6      215.04      311.37     41.46 o 
  -5   9   6     1238.15     1175.40     46.54 o 
  -4   9   6      612.85      627.90     60.79 o 
  -3   9   6    18467.22    18998.93    241.36 o 
  -2   9   6        5.02      140.22     18.34 o 
  -1   9   6     6563.78     6101.77    114.56 o 
   0   9   6        9.94       68.42     16.75 o 
   1   9   6    13101.37    13008.74    107.77 o 
   2   9   6     1468.88     1580.38     62.33 o 
   3   9   6    28666.68    30250.69    269.70 o 
   4   9   6     6926.87     6570.22    122.87 o 
   5   9   6     7931.27     7897.76    178.76 o 
   6   9   6     8953.48     8682.89    176.02 o 
   7   9   6     9440.73     8709.58    159.23 o 
   8   9   6    19068.23    18731.77    580.96 o 
   9   9   6        0.76      101.68     54.57 o 
  10   9   6    11014.19    11121.69    392.17 o 
  11   9   6     2745.60     2890.65    214.51 o 
  12   9   6     9500.08    10276.37    352.66 o 
  13   9   6      240.68      225.50     46.72 o 
  14   9   6     1542.55     1486.20    290.63 o 
  15   9   6      207.58      213.91     85.28 o 
  16   9   6     9574.58     9823.71    394.58 o 
 -16  10   6     1031.38      660.61    187.78 o 
 -15  10   6      761.46      677.78    241.61 o 
 -14  10   6       15.09       65.46     40.23 o 
 -13  10   6       55.27       85.99     29.71 o 
 -12  10   6     1545.72     1215.78    161.75 o 
 -11  10   6     2128.70     2406.91    127.46 o 
 -10  10   6      746.13      484.77     73.12 o 
  -9  10   6      209.69      292.27     54.95 o 
  -8  10   6     3992.37     3577.99     83.66 o 
  -7  10   6      106.68      178.50     26.72 o 
  -6  10   6    22727.33    22236.99    644.18 o 
  -5  10   6      588.09      740.69     86.67 o 
  -4  10   6    12987.06    12059.06    214.26 o 
  -3  10   6       24.57       69.58     15.97 o 
  -2  10   6    19314.96    19238.77    288.21 o 
  -1  10   6      771.02      642.02     46.05 o 
   0  10   6    10724.93    10490.36    184.73 o 
   1  10   6     1495.90     1714.78     57.87 o 
   2  10   6     4827.90     4205.24    126.65 o 
   3  10   6     2247.71     2009.76    131.35 o 
   4  10   6       17.35       63.26     46.25 o 
   5  10   6     1104.60     1313.83    160.61 o 
   6  10   6       98.75      151.18     33.14 o 
   7  10   6     1396.76     1046.60    164.21 o 
   8  10   6     1043.56     1016.26    160.60 o 
   9  10   6       90.47      131.02     40.39 o 
  10  10   6       32.13       99.26     54.88 o 
  11  10   6     4346.23     4618.90    221.74 o 
  12  10   6      107.48      206.77    102.42 o 
  13  10   6     2092.36     1645.95    338.25 o 
  14  10   6       66.12      165.06     72.83 o 
  15  10   6     2618.34     2281.66    377.89 o 
  16  10   6       23.54       60.86     77.08 o 
 -16  11   6      750.70      507.44    149.38 o 
 -15  11   6      601.40      578.67    124.05 o 
 -14  11   6      418.70      520.24    105.00 o 
 -13  11   6      781.12      629.64    121.20 o 
 -12  11   6      452.90      235.67     46.81 o 
 -11  11   6     2404.27     2207.99     97.31 o 
 -10  11   6      139.72      131.94    109.24 o 
  -9  11   6      117.50      174.07     40.63 o 
  -8  11   6      282.54      347.23     59.91 o 
  -7  11   6     4986.90     4757.41    162.32 o 
  -6  11   6      889.48     1064.38     79.08 o 
  -5  11   6    13195.81    13516.62    222.76 o 
  -4  11   6     4150.73     4081.75    135.92 o 
  -3  11   6    10312.54    11061.01    310.41 o 
  -2  11   6     1908.72     2036.58    297.27 o 
  -1  11   6     5538.35     5200.04    140.76 o 
   0  11   6      167.70      279.82     36.78 o 
   1  11   6    13939.14    14232.00    172.36 o 
   2  11   6      631.83      818.40     87.92 o 
   3  11   6     3992.45     4031.23    266.98 o 
   4  11   6      160.32      272.87     40.76 o 
   5  11   6      590.61      656.63     74.32 o 
   6  11   6     1456.19     1470.13    162.80 o 
   7  11   6      520.28      531.11     82.92 o 
   8  11   6      953.77     1217.01    158.39 o 
   9  11   6     2963.89     2950.94    177.36 o 
  10  11   6     1889.60     2181.83    362.17 o 
  11  11   6       12.17       89.91     58.84 o 
  12  11   6     1785.02     1517.86    265.63 o 
  13  11   6      646.79      559.90    131.15 o 
  14  11   6     2647.71     2716.88    403.74 o 
  15  11   6        0.48       91.46     91.39 o 
 -16  12   6     1446.02     1097.55    304.64 o 
 -15  12   6     6873.76     6386.21    438.84 o 
 -14  12   6      942.17      872.65    170.95 o 
 -13  12   6    12483.48    13517.51    611.18 o 
 -12  12   6     3862.25     3518.63    136.42 o 
 -11  12   6    12554.02    12745.78    333.11 o 
 -10  12   6     7847.21     7642.09    170.72 o 
  -9  12   6     9436.39     9903.26    217.83 o 
  -8  12   6    10646.49    10985.92    247.18 o 
  -7  12   6     8420.44     8714.54    225.42 o 
  -6  12   6    12525.06    11723.33    281.15 o 
  -5  12   6      560.06      587.81    110.15 o 
  -4  12   6     3170.85     2816.38    132.60 o 
  -3  12   6       12.32       64.69     76.06 o 
  -2  12   6    11126.85    11647.95    419.48 o 
  -1  12   6      318.91      377.72    110.30 o 
   0  12   6     1459.16     1326.26     36.09 o 
   1  12   6     2002.53     1702.66     58.79 o 
   2  12   6     7424.95     7651.48    310.59 o 
   3  12   6    17134.86    17767.33    253.21 o 
   4  12   6     8702.35     8353.07    146.04 o 
   5  12   6     7439.59     6934.34    188.98 o 
   6  12   6    12936.63    13588.52    341.34 o 
   7  12   6    20474.93    20437.71    324.68 o 
   8  12   6     2630.74     2448.33    263.35 o 
   9  12   6     8982.08     8552.12    394.81 o 
  10  12   6     3240.01     3339.12    415.86 o 
  11  12   6     9873.72     9175.83    336.83 o 
  12  12   6     5513.64     5683.12    296.17 o 
  13  12   6     1194.69     1218.61    233.74 o 
  14  12   6     1070.55     1039.33    201.86 o 
  15  12   6     3043.93     2887.78    240.78 o 
 -15  13   6      101.22      200.16    106.42 o 
 -14  13   6        0.30       15.61     33.22 o 
 -13  13   6        1.18       21.95     18.68 o 
 -12  13   6       18.40       45.72     22.48 o 
 -11  13   6     2619.09     2114.40     83.67 o 
 -10  13   6      484.58      394.01     70.91 o 
  -9  13   6     1001.40     1084.82     76.79 o 
  -8  13   6        5.25       63.92     19.66 o 
  -7  13   6    11919.89    12435.24    246.77 o 
  -6  13   6      288.20      249.16     54.87 o 
  -5  13   6     9378.43     9017.05    231.94 o 
  -4  13   6      786.70     1029.75    224.96 o 
  -3  13   6    18811.62    19359.15    399.33 o 
  -2  13   6     1133.34     1208.98    189.29 o 
  -1  13   6     5414.15     5161.81    204.34 o 
   0  13   6       29.15       85.21     14.90 o 
   1  13   6     3601.62     3609.41    157.46 o 
   2  13   6      326.08      484.91     67.17 o 
   3  13   6     3616.23     4080.33     93.91 o 
   4  13   6    12835.97    13028.72    205.67 o 
   5  13   6     1456.70     1611.61    100.49 o 
   6  13   6     1816.72     1727.12    169.98 o 
   7  13   6     4036.38     3703.05    130.98 o 
   8  13   6      118.57      193.17     42.69 o 
   9  13   6       13.02       74.63     36.87 o 
  10  13   6        5.87      135.94     56.43 o 
  11  13   6       18.26       79.32     58.80 o 
  12  13   6     5927.92     5716.25    190.89 o 
  13  13   6      105.47      159.81     72.59 o 
  14  13   6     3070.22     2607.58    414.50 o 
  15  13   6      243.31      226.64    170.22 o 
 -15  14   6        8.78      125.04     99.70 o 
 -14  14   6      311.77      467.55    144.17 o 
 -13  14   6       20.22      112.44     41.12 o 
 -12  14   6      317.21      626.70    185.94 o 
 -11  14   6      228.60      244.98     72.55 o 
 -10  14   6     2092.03     2449.11     95.62 o 
  -9  14   6     3792.47     3723.54    162.75 o 
  -8  14   6     5338.24     5230.02    213.13 o 
  -7  14   6      366.50      333.61     68.79 o 
  -6  14   6    19755.29    19836.79    571.34 o 
  -5  14   6     3360.27     2776.16    225.13 o 
  -4  14   6    39442.29    40469.62    608.87 o 
  -3  14   6      219.09      382.97     88.42 o 
  -2  14   6     8901.71     8513.50    221.25 o 
  -1  14   6     3313.75     2875.01    338.78 o 
   0  14   6     5600.87     5084.36    101.32 o 
   1  14   6     3190.45     2943.52     60.20 o 
   2  14   6     1997.35     1954.95     60.52 o 
   3  14   6     1039.46     1114.98     73.06 o 
   4  14   6      576.04      576.86     73.17 o 
   5  14   6      145.66      143.47     44.95 o 
   6  14   6      132.86       91.40     46.54 o 
   7  14   6       29.69       22.40     41.83 o 
   8  14   6     3223.68     2990.50    241.74 o 
   9  14   6      489.09      629.18    141.09 o 
  10  14   6       19.43      120.75     59.30 o 
  11  14   6      464.37      606.83    146.04 o 
  12  14   6      538.26      483.63    120.39 o 
  13  14   6     5683.36     5469.56    498.85 o 
  14  14   6      259.29      109.07     84.90 o 
  15  14   6     2201.01     1842.04    407.12 o 
 -15  15   6     3514.68     2907.62    453.74 o 
 -14  15   6    11573.89    10849.33    375.02 o 
 -13  15   6     3105.85     3394.53    763.74 o 
 -12  15   6    14768.16    13991.16    601.75 o 
 -11  15   6     6364.41     6646.99    302.33 o 
 -10  15   6    15768.65    16511.66    398.74 o 
  -9  15   6     4468.75     4804.18    180.16 o 
  -8  15   6     4246.54     4134.83    160.21 o 
  -7  15   6     3424.44     3596.89    305.48 o 
  -6  15   6     8798.84     9125.10    472.37 o 
  -5  15   6       80.04       65.95     67.94 o 
  -4  15   6        2.28       24.78     34.77 o 
  -3  15   6      447.03      623.48    108.38 o 
  -2  15   6      962.24      775.27    366.48 o 
  -1  15   6      159.48      219.85     63.35 o 
   0  15   6     1361.27     1317.08    153.81 o 
   1  15   6     2338.62     2320.08     61.44 o 
   2  15   6    16589.64    15849.87    227.84 o 
   3  15   6    20059.85    21092.36    299.68 o 
   4  15   6    10764.32    11339.06    242.67 o 
   5  15   6    17597.89    17123.80    359.99 o 
   6  15   6    25503.27    24396.51    398.11 o 
   7  15   6    14028.23    13820.63    302.19 o 
   8  15   6     6850.11     6519.30    345.63 o 
   9  15   6    14309.56    13843.64    622.97 o 
  10  15   6    12335.77    12607.16    453.17 o 
  11  15   6    11370.22    11153.48    332.63 o 
  12  15   6     1792.14     2072.77    273.99 o 
  13  15   6     4535.36     4093.11    172.14 o 
  14  15   6      645.69      512.45    128.99 o 
  15  15   6      383.46      256.15    102.34 o 
 -15  16   6       37.20       94.02     80.71 o 
 -14  16   6       38.12      242.29    127.66 o 
 -13  16   6     1437.01     1525.25    233.81 o 
 -12  16   6     2668.37     2335.86    335.65 o 
 -11  16   6      467.88      558.18    114.33 o 
 -10  16   6      482.61      487.94     91.97 o 
  -9  16   6      985.94     1047.42     59.67 o 
  -8  16   6      975.51     1043.73    105.59 o 
  -7  16   6       47.10      -23.81    102.30 o 
  -6  16   6     8217.88     8753.15    433.06 o 
  -5  16   6     1775.27     2037.73    478.95 o 
  -4  16   6     6486.95     6484.66    389.00 o 
  -3  16   6     3998.07     3813.67    220.47 o 
  -2  16   6    15861.95    15360.25    341.45 o 
  -1  16   6     4404.26     4060.44    481.43 o 
   0  16   6     5841.71     5922.98    317.54 o 
   1  16   6     1812.97     1646.69     92.25 o 
   2  16   6    14292.57    13887.21    218.76 o 
   3  16   6     7724.53     7527.16    202.72 o 
   4  16   6      173.90      131.75     38.17 o 
   5  16   6     2469.70     2412.22     85.12 o 
   6  16   6      153.62      181.98     47.41 o 
   7  16   6       90.86      123.52     55.28 o 
   8  16   6      223.28      242.49     57.65 o 
   9  16   6      133.82      156.03     46.78 o 
  10  16   6     1187.57     1293.83    200.61 o 
  11  16   6     3334.54     3278.46    437.57 o 
  12  16   6     2023.54     1611.23    346.23 o 
  13  16   6     2898.45     2558.55    428.49 o 
  14  16   6     1070.53      796.83    215.11 o 
 -14  17   6      615.47      537.70    160.39 o 
 -13  17   6      607.88      629.94    151.50 o 
 -12  17   6     1294.30     1624.81    427.28 o 
 -11  17   6      643.86      720.97    184.73 o 
 -10  17   6      738.26      638.08     81.21 o 
  -9  17   6     7011.56     7333.08    260.41 o 
  -8  17   6     2145.53     2278.58    343.92 o 
  -7  17   6     6125.27     6061.33    779.15 o 
  -6  17   6       16.77      133.35     78.50 o 
  -5  17   6    34368.66    35567.21   1104.50 o 
  -4  17   6      207.18      366.54    112.17 o 
  -3  17   6    13944.14    12069.03    478.00 o 
  -2  17   6     3634.13     3654.74    286.84 o 
  -1  17   6    11281.12    11769.84    398.96 o 
   0  17   6      289.55      208.48    161.05 o 
   1  17   6    15360.20    15161.95    226.56 o 
   2  17   6    14108.33    13386.75    232.89 o 
   3  17   6     6755.97     6572.12    192.59 o 
   4  17   6     4445.82     4306.60    123.42 o 
   5  17   6     1820.19     1968.51    196.93 o 
   6  17   6     1084.50     1014.87    159.66 o 
   7  17   6      123.26      189.87     48.68 o 
   8  17   6       68.49       92.62     87.31 o 
   9  17   6     1319.29     1417.19    194.60 o 
  10  17   6     2102.96     2246.91    391.24 o 
  11  17   6     1169.28     1030.28    210.54 o 
  12  17   6     3629.74     3694.02    205.42 o 
  13  17   6     1364.92     1140.49    283.68 o 
  14  17   6     9597.50     8833.66    427.20 o 
 -14  18   6     7529.31     7899.08    997.21 o 
 -13  18   6    11128.19    10979.82   1118.05 o 
 -12  18   6     3960.31     3853.49    688.71 o 
 -11  18   6    13713.35    13899.99    869.09 o 
 -10  18   6     1972.61     2131.18    531.02 o 
  -9  18   6    10827.39    10998.33    516.49 o 
  -8  18   6      211.56      232.39     81.75 o 
  -7  18   6     6120.23     6527.07    311.94 o 
  -6  18   6      804.04     1072.93    277.13 o 
  -5  18   6     6309.07     5937.94    476.16 o 
  -4  18   6       53.11      131.41     68.57 o 
  -3  18   6      393.23      416.13    146.29 o 
  -2  18   6       33.95       69.22     56.89 o 
  -1  18   6      558.95      601.10    164.96 o 
   0  18   6     5343.86     5312.79    306.99 o 
   1  18   6    17589.57    17690.73    361.44 o 
   2  18   6    12571.74    12450.52    266.51 o 
   3  18   6    15822.82    15963.27    323.08 o 
   4  18   6    36537.85    36472.95   1001.40 o 
   5  18   6    29577.29    29744.04    438.94 o 
   6  18   6    26386.44    27300.96    407.69 o 
   7  18   6    14917.94    15268.14    594.24 o 
   8  18   6    28322.19    26831.40    474.63 o 
   9  18   6    10343.19    10318.08    347.33 o 
  10  18   6    16687.64    16495.45    425.60 o 
  11  18   6     2003.87     1954.59    344.65 o 
  12  18   6     8603.30     8780.33    353.90 o 
  13  18   6      151.38      199.55    121.20 o 
  14  18   6     2396.62     2029.96    514.47 o 
 -13  19   6       25.10       37.93     78.98 o 
 -12  19   6     3579.59     3431.41    430.95 o 
 -11  19   6     2296.91     2376.80    305.69 o 
 -10  19   6      203.58      182.57     76.07 o 
  -9  19   6     5306.32     5088.95    383.33 o 
  -8  19   6     2772.10     2923.15    587.88 o 
  -7  19   6    17303.01    17258.38    818.40 o 
  -6  19   6       30.64      151.79    129.62 o 
  -5  19   6    20064.46    21065.52    603.67 o 
  -4  19   6      480.24      206.03     93.45 o 
  -3  19   6    21925.67    22612.40    720.54 o 
  -2  19   6      263.93      357.51    174.40 o 
  -1  19   6    11734.32    11459.55    492.10 o 
   0  19   6      950.95      935.25    217.23 o 
   1  19   6     1463.18     1435.60     72.49 o 
   2  19   6      218.38      293.89     53.60 o 
   3  19   6      880.78      740.75    108.94 o 
   4  19   6     2891.19     3016.12    132.87 o 
   5  19   6     3932.55     3873.77    186.21 o 
   6  19   6      137.34      125.49     44.91 o 
   7  19   6     1593.30     1501.42    170.82 o 
   8  19   6      187.09      277.13     57.84 o 
   9  19   6     3353.99     3138.96    172.30 o 
  10  19   6      333.21      347.91    111.88 o 
  11  19   6     3701.35     3656.04    295.58 o 
  12  19   6     3807.10     4131.68    485.64 o 
  13  19   6      881.23      589.98    173.11 o 
 -13  20   6     1416.35     1192.48    395.37 o 
 -12  20   6        5.13      229.58    149.52 o 
 -11  20   6     3805.22     3642.85    493.35 o 
 -10  20   6     1766.92     1759.83    461.89 o 
  -9  20   6     3357.50     3004.73    696.30 o 
  -8  20   6     6832.27     7373.38    397.86 o 
  -7  20   6     1956.28     2047.31    336.96 o 
  -6  20   6    12042.53    11717.03    611.27 o 
  -5  20   6      252.57      291.74    103.33 o 
  -4  20   6    32050.70    35450.18    912.98 o 
  -3  20   6     9529.37     9696.23   2892.50 o 
  -2  20   6    19718.40    19450.85    694.22 o 
  -1  20   6     9635.53    11054.99    521.04 o 
   0  20   6    28700.37    31040.04   1396.87 o 
   1  20   6    30078.96    31009.37    793.42 o 
   2  20   6    11113.64    10468.57    230.79 o 
   3  20   6    17520.02    17990.06    370.03 o 
   4  20   6     3133.49     3346.66    170.45 o 
   5  20   6    11711.68    11574.10    364.04 o 
   6  20   6       49.38       55.30     26.22 o 
   7  20   6     1949.83     1455.90    154.35 o 
   8  20   6     2859.59     2496.30    172.03 o 
   9  20   6     1421.44     1270.66    262.36 o 
  10  20   6     4410.60     4599.25    568.14 o 
  11  20   6     1927.05     1501.71    331.81 o 
  12  20   6     3891.92     4112.26    242.33 o 
  13  20   6    10387.68    10890.23    636.23 o 
 -13  21   6     4740.46     4984.40    280.25 o 
 -12  21   6    16604.52    16704.35    724.83 o 
 -11  21   6      951.02     1034.94    169.07 o 
 -10  21   6    20217.39    20859.10    787.59 o 
  -9  21   6      624.13      557.99    123.12 o 
  -8  21   6     8517.81     9383.77    423.68 o 
  -7  21   6       26.28      228.75    177.62 o 
  -6  21   6     5303.37     5986.00    785.97 o 
  -5  21   6      699.11      846.21    268.39 o 
  -4  21   6        6.00      -13.56    270.13 o 
  -2  21   6     3851.58     3323.55    940.66 o 
  -1  21   6     1483.00     1298.80    345.97 o 
   0  21   6    19329.88    19257.51    963.60 o 
   1  21   6     3504.02     2959.90    429.61 o 
   2  21   6    18245.69    18670.19    373.60 o 
   3  21   6    12076.17    10712.58    486.62 o 
   4  21   6    18836.51    18146.80    375.20 o 
   5  21   6    10317.60     9961.63    353.12 o 
   6  21   6    11516.05    11043.50    314.17 o 
   7  21   6    16132.15    15418.51    424.42 o 
   8  21   6     5192.33     4599.19    367.27 o 
   9  21   6    25697.55    26338.99   1143.56 o 
  10  21   6     2222.26     2613.46    163.96 o 
  11  21   6    15834.29    14516.32    376.54 o 
  12  21   6      492.12      421.30    119.76 o 
 -12  22   6       55.67      126.19    132.99 o 
 -11  22   6     3448.66     2945.02    647.99 o 
 -10  22   6     4088.09     3991.92    476.35 o 
  -9  22   6     6875.95     7273.83    471.00 o 
  -8  22   6    10471.53    11413.50    725.96 o 
  -7  22   6     2377.26     2469.42    524.55 o 
  -6  22   6    21770.99    21548.75   1025.82 o 
  -5  22   6       52.88      185.33     65.75 o 
  -4  22   6    28756.89    30784.90    899.17 o 
  -3  22   6      108.91      136.52     73.60 o 
  -2  22   6    24434.60    26437.57    794.33 o 
  -1  22   6     9072.32     8252.36    340.03 o 
   0  22   6    15455.56    14112.59    709.12 o 
   1  22   6     5479.03     5701.13    203.28 o 
   2  22   6     3677.85     3727.25    173.53 o 
   3  22   6    13338.45    13696.75    356.58 o 
   4  22   6      368.81      402.93     81.33 o 
   5  22   6     3441.75     3235.82     84.87 o 
   6  22   6     3193.40     3117.52    212.73 o 
   7  22   6     2193.82     1947.21    152.94 o 
   8  22   6     2768.17     2115.02    244.81 o 
   9  22   6        8.50       -9.62     82.70 o 
  10  22   6     6545.99     6313.14    179.61 o 
  11  22   6     2804.73     2602.05    192.59 o 
  12  22   6     1989.00     1632.20    310.39 o 
 -12  23   6       79.57      118.22    102.35 o 
 -10  23   6     3798.66     3670.28    474.87 o 
  -9  23   6     5985.87     5963.11   1002.01 o 
  -8  23   6      953.08     1015.60    187.35 o 
  -7  23   6    14279.46    14920.56    921.60 o 
  -6  23   6     1949.91     1847.04    320.45 o 
  -5  23   6    22489.41    24090.64   1145.56 o 
  -4  23   6       17.15       85.72     74.81 o 
  -3  23   6    29510.50    31485.79    927.69 o 
  -2  23   6     1156.72     1304.54    410.33 o 
  -1  23   6    18505.84    17277.91    765.68 o 
   1  23   6    11073.57    11598.57    307.24 o 
   2  23   6     9763.78    10349.80    356.41 o 
   3  23   6     1546.71     1443.07     79.64 o 
   4  23   6     5661.13     5304.58    197.20 o 
   5  23   6        5.00       26.51     59.73 o 
   6  23   6     5470.53     5077.59    257.82 o 
   7  23   6     4687.38     4633.78    193.76 o 
   8  23   6      344.46      279.19     97.55 o 
   9  23   6     5320.64     4906.79    185.77 o 
  10  23   6      652.90      589.52    122.51 o 
  11  23   6     1894.20     1351.85    289.85 o 
 -11  24   6    14224.28    15491.39    669.87 o 
 -10  24   6      904.73      925.26    199.80 o 
  -9  24   6    10967.54    11596.17    382.98 o 
  -8  24   6      194.73      147.76     96.86 o 
  -7  24   6     9654.67    10137.47    663.42 o 
  -6  24   6      124.37      199.90    125.71 o 
  -5  24   6     4448.17     4379.09    357.52 o 
  -4  24   6      987.71      853.86    318.19 o 
  -3  24   6      499.16      466.18    119.48 o 
  -2  24   6      231.34      219.46     73.85 o 
  -1  24   6     4804.63     4498.25    913.85 o 
   0  24   6     1091.54     1032.06    286.46 o 
   1  24   6     9047.92     9297.05    271.37 o 
   2  24   6     3786.05     3177.17     93.70 o 
   3  24   6    12069.39    12501.15    372.57 o 
   4  24   6     6065.01     6318.72    327.80 o 
   5  24   6    14654.89    15117.10    258.48 o 
   6  24   6     8318.62     7629.31    372.16 o 
   7  24   6     8658.76     8767.19    328.05 o 
   8  24   6    18820.82    18590.64    483.24 o 
   9  24   6     6255.58     6625.87    228.28 o 
  10  24   6    16401.21    15647.08    448.28 o 
  11  24   6     1819.43     1396.52    385.44 o 
 -10  25   6     3538.55     2940.25    607.05 o 
  -9  25   6     2422.09     2087.26    437.75 o 
  -8  25   6     8674.09     9099.86    511.82 o 
  -7  25   6     3465.83     3990.86    655.21 o 
  -6  25   6     1254.68     1395.83    487.24 o 
  -5  25   6     6032.03     6529.67    442.17 o 
  -4  25   6      317.02      243.76     98.59 o 
  -3  25   6    11327.69    11697.06    472.75 o 
  -2  25   6     3171.33     3096.47    520.82 o 
  -1  25   6    15344.76    16122.69    912.99 o 
   0  25   6    11085.47    12577.71    571.77 o 
   1  25   6     7884.03     8249.81    408.10 o 
   2  25   6     7808.33     7351.27    302.48 o 
   3  25   6     7051.44     6696.07    290.35 o 
   4  25   6     5014.85     5390.45    312.71 o 
   5  25   6      606.02      551.04    180.59 o 
   6  25   6     1326.68     1558.61    200.43 o 
   7  25   6     1337.98     1395.58    193.37 o 
   8  25   6      314.07      278.45     77.10 o 
   9  25   6     3549.47     2918.75    398.85 o 
  10  25   6      951.48      597.09    136.97 o 
 -10  26   6     1370.46     1343.10    311.42 o 
  -9  26   6     1021.82     1289.90    347.80 o 
  -8  26   6     4315.22     5069.18    290.42 o 
  -7  26   6     1242.86     1380.55    275.65 o 
  -6  26   6     6135.63     6795.12    989.94 o 
  -5  26   6     1434.06     1343.04    375.56 o 
  -4  26   6    10537.90    10641.67    683.90 o 
  -3  26   6       57.70      216.73    117.05 o 
  -2  26   6    14869.62    16824.79    588.24 o 
  -1  26   6      605.47      890.38    253.28 o 
   0  26   6    14232.56    15288.85    549.91 o 
   1  26   6     2702.10     2882.56    528.21 o 
   2  26   6     8228.24     9207.47    372.41 o 
   3  26   6      211.20      203.76     66.26 o 
   4  26   6     2011.20     2101.56    193.25 o 
   5  26   6     1496.45     1203.39    217.68 o 
   6  26   6      561.87      657.78    114.59 o 
   7  26   6      307.19      231.79     87.95 o 
   8  26   6     3942.21     3652.27    144.83 o 
   9  26   6      526.20      421.78    116.65 o 
  -9  27   6      778.25      771.99    316.29 o 
  -8  27   6     7575.48     8457.33    538.83 o 
  -7  27   6     1372.80     1410.81    248.03 o 
  -6  27   6     4081.12     3952.29    718.13 o 
  -5  27   6      830.26     1001.92    196.00 o 
  -4  27   6     5977.59     6349.76    991.94 o 
  -3  27   6      641.99      705.73    191.73 o 
  -2  27   6      410.59      543.56    200.86 o 
  -1  27   6      358.38      452.45    166.26 o 
   0  27   6     1056.96     1002.14    289.57 o 
   1  27   6     2353.68     2427.41    492.18 o 
   2  27   6     3987.35     4247.93    223.46 o 
   3  27   6     2057.72     1815.96    160.76 o 
   4  27   6     7074.81     7745.80    615.76 o 
   5  27   6     3437.97     3390.48    143.55 o 
   6  27   6     9792.94     9971.09    190.04 o 
   7  27   6     5376.53     5187.83    183.75 o 
   8  27   6    10894.18    11134.03    334.90 o 
   9  27   6     8176.11     7766.53    417.36 o 
  -8  28   6     1062.33      992.13    422.70 o 
  -7  28   6      676.61      649.04    162.62 o 
  -6  28   6     1419.29     1661.70    438.67 o 
  -5  28   6      770.65     1022.02    306.87 o 
  -4  28   6     3494.29     3240.08    640.96 o 
  -3  28   6     1556.72     1864.10    501.15 o 
  -2  28   6     8547.82     8244.96    463.06 o 
  -1  28   6      195.14      245.27     97.48 o 
   0  28   6     5974.47     6815.66    847.55 o 
   1  28   6     1507.12     1766.19    320.09 o 
   2  28   6     6255.45     6374.03    275.97 o 
   3  28   6     1539.83     1274.90    352.29 o 
   4  28   6     4656.28     4876.21    225.61 o 
   5  28   6     1761.39     1714.94    463.98 o 
   6  28   6      773.27      589.02    126.82 o 
   7  28   6     1207.32     1118.63    222.34 o 
   8  28   6       58.85       15.55     42.78 o 
  -7  29   6     1305.54     1424.91    383.35 o 
  -6  29   6     1179.78     1333.95    454.02 o 
  -5  29   6     1446.95     1487.79    563.01 o 
  -4  29   6      235.77      217.65     82.66 o 
  -3  29   6     3604.62     3499.17    578.00 o 
  -2  29   6      204.75      303.66     78.09 o 
  -1  29   6     4930.21     5220.98    271.26 o 
   0  29   6      313.97      413.65    132.28 o 
   1  29   6     8031.56     9097.63    489.43 o 
   2  29   6      312.19      222.21    148.45 o 
   3  29   6     4343.74     4465.61    249.42 o 
   4  29   6     1180.59     1519.20    280.36 o 
   5  29   6     5306.59     5365.39    250.08 o 
   6  29   6       19.03      168.87    109.77 o 
   7  29   6      376.71      351.87    144.30 o 
  -6  30   6     8041.62     8974.57    555.63 o 
  -5  30   6     2692.70     2972.32    669.72 o 
  -4  30   6     5548.50     6125.13    547.78 o 
  -3  30   6     2942.16     2976.31    534.20 o 
  -2  30   6     2409.90     2284.94    609.58 o 
  -1  30   6       64.85       10.15     63.09 o 
   0  30   6      717.18      687.66    224.04 o 
   1  30   6       46.31      116.86     86.54 o 
   2  30   6     1575.92     1479.90    432.06 o 
   3  30   6     1454.63     1156.38    443.00 o 
   4  30   6      300.73       89.90     96.13 o 
   5  30   6     1647.51     1523.68    577.37 o 
   6  30   6     2802.94     2619.59    178.66 o 
  -4  31   6      587.90      668.39    307.66 o 
  -3  31   6      520.96      467.09    230.95 o 
  -2  31   6     1618.15     1735.41    375.62 o 
  -1  31   6     1118.54     1302.29    300.67 o 
   0  31   6      102.50       45.93     86.69 o 
   1  31   6     1538.88     1340.82    335.73 o 
   2  31   6      362.15      276.29     94.82 o 
   3  31   6     3400.37     3343.37    196.67 o 
   4  31   6      107.09       91.65     70.14 o 
  -2  32   6      823.80      569.22    175.52 o 
  -1  32   6     2041.46     2123.76    757.22 o 
   0  32   6     2534.90     3129.86    203.76 o 
   1  32   6     1260.95     1378.06    391.64 o 
 -16   1   7     4460.97     4604.87    163.45 o 
 -15   1   7       56.98       48.89     30.09 o 
 -14   1   7     6594.26     6927.67    264.60 o 
 -13   1   7       20.65       70.77     45.77 o 
 -12   1   7     2418.17     2680.50    128.52 o 
 -11   1   7       28.91       79.14     36.29 o 
 -10   1   7     6954.81     7194.23    223.75 o 
  -9   1   7     2483.89     2822.86    139.40 o 
  -8   1   7       24.91       94.03     27.70 o 
  -7   1   7      586.22      765.29    100.18 o 
  -6   1   7     2827.29     2914.67    131.12 o 
  -5   1   7     1728.06     1580.32     85.64 o 
  -4   1   7      640.76      724.15     70.26 o 
  -3   1   7     7358.56     7303.10    130.60 o 
  -2   1   7      381.68      504.35     51.02 o 
  -1   1   7    12106.33    11248.63    378.83 o 
   0   1   7     6039.99     6095.47    175.76 o 
   1   1   7    25652.69    26404.30    344.56 o 
   2   1   7      155.59      250.12     33.37 o 
   3   1   7    40271.14    40236.43    345.07 o 
   4   1   7     7066.46     7723.49    175.36 o 
   5   1   7    15173.08    14170.55    174.94 o 
   6   1   7       26.19      137.95     28.28 o 
   7   1   7    15243.98    14605.53    244.88 o 
   8   1   7      312.95      373.99     65.14 o 
   9   1   7     3006.77     3097.75    405.27 o 
  10   1   7      636.30      882.90    198.03 o 
  11   1   7      589.66      842.54    198.05 o 
  12   1   7       18.41      130.21     55.94 o 
  13   1   7     1354.06     1289.22    225.01 o 
  14   1   7     1723.12     1549.08    246.98 o 
  15   1   7       26.50       57.86     71.00 o 
  16   1   7     2255.75     1746.21    537.44 o 
 -16   2   7       51.27       63.82     56.63 o 
 -15   2   7     2970.46     3121.25    237.33 o 
 -14   2   7      929.21      819.54    194.93 o 
 -13   2   7     3761.23     3830.21    246.76 o 
 -12   2   7     5959.91     5778.24    311.49 o 
 -11   2   7     3327.18     3507.46    297.62 o 
 -10   2   7     5039.36     4592.37    204.60 o 
  -9   2   7     8615.21     8371.71    228.03 o 
  -8   2   7    13439.03    14130.88    255.81 o 
  -7   2   7     3692.58     3413.01    231.80 o 
  -6   2   7    15731.01    15284.67    225.84 o 
  -5   2   7    19739.75    20951.14    291.07 o 
  -4   2   7     1459.20     1360.88     82.43 o 
  -3   2   7     5029.84     5376.64    166.49 o 
  -2   2   7     7372.17     5955.49    308.71 o 
  -1   2   7    27444.08    29267.22    273.06 o 
   0   2   7    12212.86    12071.49    238.29 o 
   1   2   7     1861.45     1751.51     86.74 o 
   2   2   7       13.98       49.39     21.01 o 
   3   2   7     4156.95     4818.41    144.78 o 
   4   2   7     2660.09     3438.56     81.33 o 
   5   2   7      178.85      181.20     31.04 o 
   6   2   7        9.46       31.55     31.45 o 
   7   2   7      453.70      403.04     59.36 o 
   8   2   7     1763.26     1517.17    201.74 o 
   9   2   7     2139.77     2226.32    371.14 o 
  10   2   7      260.45      288.71    107.22 o 
  11   2   7     9022.50     8920.77    421.20 o 
  12   2   7     6405.09     6617.38    348.41 o 
  13   2   7     2536.95     2350.19    280.70 o 
  14   2   7     4889.76     4426.57    598.70 o 
  15   2   7     6209.07     6185.81    219.11 o 
  16   2   7     1616.35     1277.10    316.21 o 
 -16   3   7     1353.44      923.81    270.69 o 
 -15   3   7     1230.78      905.23    190.48 o 
 -14   3   7     1517.26     1471.68    191.78 o 
 -13   3   7     2504.96     2239.14    233.82 o 
 -12   3   7      101.30      102.77     35.23 o 
 -11   3   7     6908.31     7022.84    187.48 o 
 -10   3   7     1269.13     1252.19    170.60 o 
  -9   3   7     4283.96     4379.27    183.35 o 
  -8   3   7     1743.81     1924.74    145.24 o 
  -7   3   7     2196.22     2116.74     86.19 o 
  -6   3   7     9651.16     8531.13    361.94 o 
  -5   3   7     1061.01     1027.44     99.03 o 
  -4   3   7    23825.57    24476.67    329.62 o 
  -3   3   7     4201.53     3801.98    119.99 o 
  -2   3   7    31341.49    30683.10    320.87 o 
  -1   3   7     2341.50     2125.82     66.01 o 
   0   3   7    17202.10    16664.79    229.73 o 
   1   3   7     8566.54     8161.19    165.16 o 
   2   3   7     7141.15     7043.46    211.65 o 
   3   3   7     5652.96     5537.35    179.01 o 
   4   3   7    11543.75    12131.78    235.12 o 
   5   3   7     6921.95     6541.55    127.01 o 
   6   3   7     4476.75     5088.01    180.25 o 
   7   3   7     2672.00     2657.38    160.59 o 
   8   3   7    13682.79    13323.49    299.01 o 
   9   3   7      942.24     1124.16    222.39 o 
  10   3   7     5251.60     4451.97    320.57 o 
  11   3   7     2503.90     2387.40    433.66 o 
  12   3   7     6220.96     6402.24    324.28 o 
  13   3   7     2688.63     2312.82    489.77 o 
  14   3   7      124.92      198.39     76.96 o 
  15   3   7     5170.96     4787.33    424.82 o 
  16   3   7      607.02      474.08    154.90 o 
 -16   4   7      480.57      399.66    109.03 o 
 -15   4   7    12846.70    12268.19    692.66 o 
 -14   4   7     3629.90     3191.97    165.47 o 
 -13   4   7     6419.60     5846.77    279.24 o 
 -12   4   7     2107.71     2115.68    234.38 o 
 -11   4   7     9282.65     8687.95    210.50 o 
 -10   4   7     2089.61     1679.45    143.05 o 
  -9   4   7     6226.42     6021.90    244.11 o 
  -8   4   7      881.35      881.80    107.32 o 
  -7   4   7     1268.99     1567.21    173.68 o 
  -6   4   7     5702.31     5195.26    334.14 o 
  -5   4   7     3366.87     2928.42    101.70 o 
  -4   4   7     5000.30     5584.66    130.40 o 
  -3   4   7    10484.89     9069.85    208.60 o 
  -2   4   7    13949.00    14594.51    289.07 o 
  -1   4   7     7420.32     7246.49    120.51 o 
   0   4   7    25214.40    24998.45    328.02 o 
   1   4   7     4636.72     4592.88    150.19 o 
   2   4   7    47901.54    49394.49    479.18 o 
   3   4   7      182.69      279.72     39.13 o 
   4   4   7    46255.98    47249.96    425.11 o 
   5   4   7    14664.12    14298.66    187.67 o 
   6   4   7    32631.40    34188.23    382.26 o 
   7   4   7     1178.91     1250.96    152.79 o 
   8   4   7    31469.05    31660.75    503.33 o 
   9   4   7     6689.41     6651.01    410.23 o 
  10   4   7    12588.88    13362.22    479.11 o 
  11   4   7     2048.08     2046.17    293.74 o 
  12   4   7      958.74     1036.51    238.46 o 
  13   4   7      184.13      230.23     76.34 o 
  14   4   7       11.44       76.01     94.05 o 
  15   4   7      571.85      546.05    128.31 o 
  16   4   7      113.49      150.24     65.76 o 
 -16   5   7        1.84       73.37     40.23 o 
 -15   5   7     1927.27     1728.86    260.07 o 
 -14   5   7     2105.32     1831.30    228.35 o 
 -13   5   7    12046.55    11044.35    943.27 o 
 -12   5   7     2038.29     1931.69    126.29 o 
 -11   5   7    21535.91    21028.05    438.55 o 
 -10   5   7    12803.56    12114.96    419.26 o 
  -9   5   7    21055.74    20895.73    371.18 o 
  -8   5   7     8874.95     8836.38    226.62 o 
  -7   5   7    41642.96    40423.45    446.28 o 
  -6   5   7    58947.95    60899.57    574.91 o 
  -5   5   7     9783.79     9953.82    166.41 o 
  -4   5   7    34617.32    34425.91    306.26 o 
  -3   5   7     2234.98     2037.36    103.74 o 
  -2   5   7    32126.76    31108.68    271.57 o 
  -1   5   7        4.36      130.00     20.30 o 
   0   5   7    29699.71    28663.76    359.68 o 
   1   5   7     4836.76     4841.70    143.83 o 
   2   5   7       36.96      140.12     26.61 o 
   3   5   7     8515.08     9586.46    197.52 o 
   4   5   7     1175.82     1455.80    143.96 o 
   5   5   7     6080.53     6353.84    108.86 o 
   6   5   7    13683.45    12846.87    213.45 o 
   7   5   7      423.49      457.86     64.82 o 
   8   5   7    11691.76    12240.04    284.71 o 
   9   5   7       17.13       94.85     86.62 o 
  10   5   7    23182.29    24040.41    618.88 o 
  11   5   7     4413.77     3943.28    161.12 o 
  12   5   7     9127.22     9492.66    330.52 o 
  13   5   7    19746.21    20198.75    514.70 o 
  14   5   7     6263.95     6425.71    316.15 o 
  15   5   7     6545.99     6576.89    313.29 o 
 -16   6   7       38.69       24.55     39.87 o 
 -15   6   7     1888.68     1291.82    228.54 o 
 -14   6   7     5680.90     5016.48    360.26 o 
 -13   6   7      184.32      173.56     66.03 o 
 -12   6   7     6221.03     5836.44    249.56 o 
 -11   6   7      816.17      497.46     97.82 o 
 -10   6   7    21760.00    21673.36    443.10 o 
  -9   6   7       46.60       53.70     27.69 o 
  -8   6   7    20558.04    20223.69    357.72 o 
  -7   6   7    11076.99    11750.32    196.20 o 
  -6   6   7     5731.35     5403.12    177.96 o 
  -5   6   7    14370.33    15591.04    228.03 o 
  -4   6   7      888.97      899.20     81.26 o 
  -3   6   7    37960.97    36926.45    339.65 o 
  -2   6   7     2400.50     2316.30     84.65 o 
  -1   6   7    20170.80    21404.30    292.88 o 
   0   6   7    12791.50    12728.61    374.47 o 
   1   6   7    26295.05    27518.25    546.15 o 
   2   6   7    28742.94    28412.57    295.30 o 
   3   6   7       75.83      220.71     40.20 o 
   4   6   7    26932.45    27453.65    369.48 o 
   5   6   7     7283.63     7523.08    145.31 o 
   6   6   7    10778.77    10312.73    204.56 o 
   7   6   7    10552.48     9930.50    305.36 o 
   8   6   7    10359.73     9880.61    343.26 o 
   9   6   7    13217.10    13824.24    453.13 o 
  10   6   7      107.33      115.10     60.54 o 
  11   6   7    10465.13     9406.40    443.41 o 
  12   6   7     7749.39     7864.29    369.80 o 
  13   6   7     5580.92     5270.15    287.16 o 
  14   6   7     8943.11     9557.61    461.87 o 
  15   6   7      717.89      654.09    162.39 o 
 -16   7   7    15624.09    14888.18    492.39 o 
 -15   7   7     2975.61     3108.58    211.62 o 
 -14   7   7     8131.83     8146.75    345.28 o 
 -13   7   7     9056.51     9459.44    475.50 o 
 -12   7   7    10254.63     9242.97    338.06 o 
 -11   7   7     5217.51     5080.29    140.02 o 
 -10   7   7     8946.45     8228.10    362.21 o 
  -9   7   7    13183.48    13489.05    317.90 o 
  -8   7   7      113.39      237.36     39.08 o 
  -7   7   7      166.35      198.69     38.28 o 
  -6   7   7     4013.22     3792.09    162.39 o 
  -5   7   7     3431.26     3554.19    336.05 o 
  -4   7   7    10256.32    10523.34    163.83 o 
  -3   7   7    18013.43    18744.66    557.36 o 
  -2   7   7    12917.29    12531.45    237.26 o 
  -1   7   7    19116.42    17814.07    328.23 o 
   0   7   7    27634.86    30396.60    343.21 o 
   1   7   7    45670.64    45958.86    514.58 o 
   2   7   7     4049.74     3446.14    106.05 o 
   3   7   7    95266.01    99382.13    664.54 o 
   4   7   7      589.93      679.88     71.49 o 
   5   7   7    39651.88    39454.30    463.41 o 
   6   7   7     3385.75     3298.57    143.05 o 
   7   7   7    57007.44    58080.18    822.67 o 
   8   7   7      691.54      755.36    113.71 o 
   9   7   7    26150.97    26916.31    515.25 o 
  10   7   7    10906.95    10036.89    362.00 o 
  11   7   7     7382.97     7546.62    482.93 o 
  12   7   7     1627.20     1504.95    274.49 o 
  13   7   7      808.59      941.41    191.21 o 
  14   7   7      585.96      620.64    158.68 o 
  15   7   7      478.22      531.56    207.03 o 
 -15   8   7        8.05       18.39     51.55 o 
 -14   8   7     7147.25     6213.75    182.93 o 
 -13   8   7      195.54       83.05     39.76 o 
 -12   8   7    19847.65    19291.67    412.62 o 
 -11   8   7     1839.55      656.03    431.03 o 
 -10   8   7    24749.45    25627.79    425.90 o 
  -9   8   7     8695.61     8404.15    358.02 o 
  -8   8   7    23603.77    24687.12    364.55 o 
  -7   8   7    37879.76    36847.32    459.94 o 
  -6   8   7    28829.16    27702.60    317.94 o 
  -5   8   7    76522.86    78539.48    709.80 o 
  -4   8   7      277.84      330.79     47.86 o 
  -3   8   7    83492.94    85747.83   1155.46 o 
  -2   8   7     5965.30     5262.89     88.41 o 
  -1   8   7    61420.42    62791.06    508.89 o 
   0   8   7      110.95      253.40     49.06 o 
   1   8   7    21478.85    20245.98    284.58 o 
   2   8   7     4901.60     4447.11    117.56 o 
   3   8   7     2389.73     2100.69    170.90 o 
   4   8   7     3462.64     3199.79     98.73 o 
   5   8   7    10822.44    11676.85    200.03 o 
   6   8   7     2795.43     2668.87    143.25 o 
   7   8   7    35657.65    36408.77    537.67 o 
   8   8   7      209.38      269.18     52.32 o 
   9   8   7    24642.20    24460.85    495.23 o 
  10   8   7     2768.76     3138.79    455.51 o 
  11   8   7    32125.31    31609.70   1043.70 o 
  12   8   7    17636.30    16515.96    905.15 o 
  13   8   7     8930.32     9975.60    472.02 o 
  14   8   7    15355.13    15248.02    431.95 o 
  15   8   7     5198.84     5130.75    321.94 o 
 -15   9   7     2094.11     1959.20    126.15 o 
 -14   9   7     2305.71     1977.03    275.82 o 
 -13   9   7     7197.10     7270.02    317.18 o 
 -12   9   7      690.42      846.21    151.97 o 
 -11   9   7    11995.63    12611.97    307.91 o 
 -10   9   7       92.62      136.82     42.18 o 
  -9   9   7    18210.95    18314.89    383.45 o 
  -8   9   7     6169.53     5821.98    269.08 o 
  -7   9   7     7135.44     7522.52    190.71 o 
  -6   9   7    22446.01    22777.42    363.26 o 
  -5   9   7      242.91      251.97     78.85 o 
  -4   9   7    43282.97    41419.03    423.08 o 
  -3   9   7     1248.76     1360.74     80.92 o 
  -2   9   7    42595.26    41557.05    416.23 o 
  -1   9   7     2075.42     2368.15    161.74 o 
   0   9   7    27880.92    27903.50    201.83 o 
   1   9   7    11815.23    11954.59    252.86 o 
   2   9   7     9469.44     8586.04    165.63 o 
   3   9   7    22746.44    23726.38    326.16 o 
   4   9   7     6821.42     6400.58    226.73 o 
   5   9   7    19457.05    18826.09    287.49 o 
   6   9   7    11404.02    10971.02    385.96 o 
   7   9   7    20772.03    20701.24    460.71 o 
   8   9   7     8593.84     7569.25    291.38 o 
   9   9   7     6957.87     7260.92    279.81 o 
  10   9   7    20285.83    18667.51   2028.35 o 
  11   9   7      108.82      156.29    100.87 o 
  12   9   7    10088.50    10385.11    491.33 o 
  13   9   7     2983.16     2677.75    396.22 o 
  14   9   7     3707.59     3887.35    384.98 o 
  15   9   7     5047.12     4420.54    335.90 o 
 -15  10   7    13122.78    14368.33    644.39 o 
 -14  10   7     4696.61     4661.59    221.68 o 
 -13  10   7     7865.30     7866.31    307.76 o 
 -12  10   7     9828.77     9050.46    411.73 o 
 -11  10   7     7944.37     6922.53    427.69 o 
 -10  10   7     8449.30     8289.76    376.43 o 
  -9  10   7     3567.93     3455.01    163.87 o 
  -8  10   7    17144.84    16299.26    325.06 o 
  -7  10   7      326.30      327.37     55.31 o 
  -6  10   7       14.18      106.53     37.32 o 
  -5  10   7     2743.85     2879.35    106.56 o 
  -4  10   7     3126.58     3167.35    113.45 o 
  -3  10   7     2818.65     2888.25     59.74 o 
  -2  10   7    26710.72    27151.22    706.41 o 
  -1  10   7    17025.00    15439.62    329.87 o 
   0  10   7    45325.50    47204.93    404.34 o 
   1  10   7     8160.30     7856.10    210.94 o 
   2  10   7   117617.05   119417.38    457.51 o 
   3  10   7     1026.89      867.78     93.89 o 
   4  10   7   100683.74   102140.44   1288.41 o 
   5  10   7     2722.68     2482.28    196.00 o 
   6  10   7    60832.75    62691.07   1500.25 o 
   7  10   7      726.67      894.92    150.38 o 
   8  10   7    46380.33    44974.84   1503.85 o 
   9  10   7     6829.18     6791.49    311.08 o 
  10  10   7    10541.17    11071.80    459.85 o 
  11  10   7     6180.12     6218.51    376.39 o 
  12  10   7      182.86      213.11     92.67 o 
  13  10   7     1497.90     1528.64    304.04 o 
  14  10   7     1656.90     1288.11    313.53 o 
  15  10   7      280.58      417.84    113.65 o 
 -15  11   7     4214.12     4161.70    441.83 o 
 -14  11   7        6.51       24.97     44.45 o 
 -13  11   7     7487.11     7306.27    324.18 o 
 -12  11   7     2317.27     1764.80     74.83 o 
 -11  11   7    26553.03    28800.29    754.39 o 
 -10  11   7    10446.84     9644.57    342.39 o 
  -9  11   7    23043.33    23897.18    399.17 o 
  -8  11   7    16392.21    16984.47    348.91 o 
  -7  11   7    44170.33    44402.72    696.19 o 
  -6  11   7    52865.92    53416.58    691.23 o 
  -5  11   7    13997.22    14179.15    242.21 o 
  -4  11   7    58341.10    57779.10    617.59 o 
  -3  11   7     4369.48     4388.06    194.01 o 
  -2  11   7    58626.90    59274.70    784.38 o 
  -1  11   7       45.06      126.79     25.90 o 
   0  11   7    38499.61    39256.93    497.62 o 
   1  11   7     7823.91     8255.06    174.85 o 
   2  11   7     6805.31     7286.45    182.52 o 
   3  11   7     4621.87     4907.08    188.40 o 
   4  11   7      412.30      458.93     63.50 o 
   5  11   7    14400.94    14781.61    287.31 o 
   6  11   7     3950.53     3989.91    118.79 o 
   7  11   7      335.11      558.48     97.14 o 
   8  11   7    23223.36    22848.76    490.63 o 
   9  11   7       76.39       92.59     75.49 o 
  10  11   7    17877.88    19071.97    657.40 o 
  11  11   7    13495.01    13835.39    401.11 o 
  12  11   7    22893.11    22849.47    557.91 o 
  13  11   7    13684.61    13957.48    511.99 o 
  14  11   7     7486.14     8247.47    425.87 o 
  15  11   7    11133.94    10245.94    606.52 o 
 -15  12   7     5794.39     5490.74   1030.18 o 
 -14  12   7     7310.20     7560.27    751.93 o 
 -13  12   7     1283.66     1117.73    188.60 o 
 -12  12   7     7561.94     6983.67    311.55 o 
 -11  12   7      587.54      347.11     69.29 o 
 -10  12   7    15187.17    14576.70    417.24 o 
  -9  12   7     2138.86     2066.64    153.22 o 
  -8  12   7    18141.06    18381.49    374.63 o 
  -7  12   7     6179.30     6869.80    262.96 o 
  -6  12   7     5510.05     5390.01    256.13 o 
  -5  12   7    40845.50    41004.87    998.63 o 
  -4  12   7     9762.73     7104.99   1034.16 o 
  -3  12   7    26042.66    26443.52    930.02 o 
  -2  12   7      230.32      232.54     54.32 o 
  -1  12   7    32118.15    33059.24    320.13 o 
   0  12   7     1224.51     1158.45     84.64 o 
   1  12   7    18846.83    18292.51    264.78 o 
   2  12   7    14434.21    16127.57    273.70 o 
   3  12   7     1049.49     1201.42    117.48 o 
   4  12   7    21079.01    20459.46    415.19 o 
   5  12   7     2719.71     2967.22    116.33 o 
   6  12   7    16553.99    17089.70    349.56 o 
   7  12   7     7367.09     7497.09    234.75 o 
   8  12   7    17125.01    16988.12    344.17 o 
   9  12   7    16405.58    16845.36    532.82 o 
  10  12   7     2071.94     1876.17    273.39 o 
  11  12   7    12694.78    12131.97    380.15 o 
  12  12   7      244.80      279.56    134.49 o 
  13  12   7     7442.02     7218.96    213.26 o 
  14  12   7     2896.78     2868.20    429.30 o 
 -15  13   7     1856.64     1659.30    344.84 o 
 -14  13   7    18799.05    21193.48    737.19 o 
 -13  13   7     7013.30     7830.06    940.58 o 
 -12  13   7    18079.89    20349.06    731.32 o 
 -11  13   7     6235.79     6155.34    274.59 o 
 -10  13   7     9590.56    10508.46    276.82 o 
  -9  13   7    10450.11    10826.52    298.36 o 
  -8  13   7      201.00      202.87     41.11 o 
  -7  13   7     2246.19     2494.14     44.91 o 
  -6  13   7     3994.33     3753.43    689.93 o 
  -5  13   7      102.52      120.18    158.81 o 
  -4  13   7    14472.28    13744.34    331.86 o 
  -3  13   7     6197.19     5491.45    305.41 o 
  -2  13   7    24797.32    24270.61    510.57 o 
  -1  13   7    19008.40    17560.58    405.21 o 
   0  13   7    24057.16    23608.61    421.03 o 
   1  13   7    40903.93    40574.32    423.93 o 
   2  13   7     7439.05     6999.79    188.70 o 
   3  13   7    66459.14    67401.59   1344.94 o 
   4  13   7     1024.28     1174.12    182.69 o 
   5  13   7    52370.18    53693.07    739.96 o 
   6  13   7     2701.88     3214.08    157.12 o 
   7  13   7    40646.16    42677.02    606.52 o 
   8  13   7    13485.85    12940.64    352.95 o 
   9  13   7    23481.20    24599.50    590.95 o 
  10  13   7     7293.63     7140.12    446.87 o 
  11  13   7     4485.58     4638.59    368.25 o 
  12  13   7     4053.86     4188.27    349.85 o 
  13  13   7       35.40      119.72     78.67 o 
  14  13   7      148.03      198.61     82.23 o 
 -14  14   7     1400.28     1557.44    276.51 o 
 -13  14   7        0.02      139.11    119.55 o 
 -12  14   7    11015.55    11610.73   1363.89 o 
 -11  14   7     2589.27     2326.15    355.90 o 
 -10  14   7    17557.35    18777.30    495.51 o 
  -9  14   7     6374.84     6810.59    128.68 o 
  -8  14   7    19874.57    20851.45    325.31 o 
  -7  14   7    19118.30    19241.50    722.56 o 
  -6  14   7    32150.17    30432.83    920.89 o 
  -5  14   7    37477.26    38396.94   1189.89 o 
  -4  14   7     8325.40     8286.11   1508.06 o 
  -3  14   7    45349.61    48926.97   1118.51 o 
  -2  14   7     5171.04     5391.48    749.22 o 
  -1  14   7    47080.53    46205.89   1925.99 o 
   0  14   7     3441.05     3565.11    188.50 o 
   1  14   7    27987.40    28667.77    348.04 o 
   2  14   7     3521.34     3419.79    145.54 o 
   3  14   7    10754.96    10646.12    294.35 o 
   4  14   7     8863.08     8944.88    262.62 o 
   5  14   7      285.61      506.26     81.86 o 
   6  14   7     7738.98     7644.31    280.08 o 
   7  14   7     7917.05     7775.64    290.44 o 
   8  14   7       48.70       77.22     44.54 o 
   9  14   7    15493.02    15108.43    543.46 o 
  10  14   7      982.65      828.73    182.70 o 
  11  14   7    24410.70    25434.29    626.90 o 
  12  14   7     5464.99     5134.97    244.47 o 
  13  14   7    16124.06    16628.39    439.94 o 
  14  14   7     6441.34     6535.27    406.72 o 
 -14  15   7     2790.80     2767.01    562.19 o 
 -13  15   7     7568.32     8667.88    634.34 o 
 -12  15   7     1042.04      881.69    221.77 o 
 -11  15   7     7991.43     7085.70    396.49 o 
 -10  15   7      211.84      326.29    111.68 o 
  -9  15   7    25422.46    25143.52    645.07 o 
  -8  15   7     4750.95     4534.34    816.16 o 
  -7  15   7    20420.41    22076.68    691.27 o 
  -6  15   7     7592.53     7981.01    549.90 o 
  -5  15   7    17517.81    19450.34    717.42 o 
  -4  15   7    19640.55    20830.01    730.81 o 
  -3  15   7     3919.90     3416.64    901.39 o 
  -2  15   7    21463.13    21826.65    599.54 o 
  -1  15   7     3373.57     3307.65    715.89 o 
   0  15   7     8740.74     8467.17    322.03 o 
   1  15   7    14244.85    12545.19    283.51 o 
   2  15   7    16393.38    15692.74    317.56 o 
   3  15   7    35011.23    34187.61    477.10 o 
   4  15   7     2689.51     2561.72    135.15 o 
   5  15   7    16197.89    15952.83    329.58 o 
   6  15   7      319.01      403.88     99.56 o 
   7  15   7    18575.77    18518.14    526.97 o 
   8  15   7     3740.79     3649.82    268.70 o 
   9  15   7      375.88      347.52     71.15 o 
  10  15   7    14790.58    14307.38    404.20 o 
  11  15   7       13.41       26.55     99.64 o 
  12  15   7     9162.69     9235.46    358.54 o 
  13  15   7     1135.73      993.85    241.81 o 
  14  15   7     9544.62     9949.14    358.74 o 
 -14  16   7      904.45      606.27    169.88 o 
 -13  16   7    17324.70    18633.09    694.80 o 
 -12  16   7     5386.68     5595.24    977.98 o 
 -11  16   7     7062.08     8098.96   1187.62 o 
 -10  16   7     7572.52     7842.61    512.07 o 
  -9  16   7     2214.48     2447.55    598.78 o 
  -8  16   7     8811.65     8910.94    582.10 o 
  -7  16   7     1467.91     1114.59    397.80 o 
  -6  16   7     9004.67     8633.00    908.31 o 
  -5  16   7     1657.48     1508.18    403.27 o 
  -4  16   7      304.53      139.38    103.63 o 
  -3  16   7    23310.31    23132.02    789.41 o 
  -2  16   7     5974.42     6722.29   1435.67 o 
  -1  16   7    14500.93    13287.95    593.99 o 
   0  16   7    43593.66    46347.06   1133.26 o 
   1  16   7     9062.88     8570.24    232.53 o 
   2  16   7    56150.37    59102.02   1767.52 o 
   3  16   7      893.57      782.31    282.77 o 
   4  16   7    87668.97    92503.55   2201.46 o 
   5  16   7      161.93      212.26     48.15 o 
   6  16   7    53171.60    54461.29    947.01 o 
   7  16   7     6066.65     5445.16    137.42 o 
   8  16   7    23656.82    23396.97    678.74 o 
   9  16   7     8540.61     8864.38    333.78 o 
  10  16   7     9618.03    10515.76    578.32 o 
  11  16   7     3533.25     3891.52    163.49 o 
  12  16   7      635.74      534.76    173.61 o 
  13  16   7     1582.23     1413.41    322.86 o 
 -13  17   7     3043.61     3008.96    412.92 o 
 -11  17   7    11796.83    11787.33    583.35 o 
 -10  17   7     3821.22     4357.18    710.08 o 
  -9  17   7    11590.72    11701.35    694.50 o 
  -8  17   7     3661.07     3866.72    477.95 o 
  -7  17   7    22444.42    21956.49    698.16 o 
  -6  17   7    16442.52    16808.89    435.22 o 
  -5  17   7    20499.79    21217.09    646.16 o 
  -4  17   7    38430.62    40839.05    990.10 o 
  -3  17   7    14575.13    13021.23    866.31 o 
  -2  17   7    33756.36    34827.12   1326.64 o 
  -1  17   7     4188.76     3927.38    754.15 o 
   0  17   7    36623.86    35775.22   1047.52 o 
   1  17   7      282.76      282.93     49.02 o 
   2  17   7     8754.05     7895.39    321.36 o 
   3  17   7      121.73      219.74     51.19 o 
   5  17   7     5604.91     5436.04    218.68 o 
   6  17   7     2038.09     2103.73    183.64 o 
   7  17   7     3357.67     3089.65    384.97 o 
   8  17   7     9343.83     9777.28    516.10 o 
   9  17   7      218.75      322.75     85.40 o 
  10  17   7    13960.31    13236.00    585.96 o 
  11  17   7      156.35      110.34     66.89 o 
  12  17   7    14861.84    15310.17    446.34 o 
  13  17   7     1724.73     1256.86    218.40 o 
 -13  18   7     5058.35     5069.55    285.92 o 
 -12  18   7     3006.52     2621.87    463.91 o 
 -11  18   7     1848.20     1739.29    390.51 o 
 -10  18   7     9561.50     9184.27   1089.41 o 
  -9  18   7      226.20      234.37    155.09 o 
  -8  18   7     9844.49     9948.96    604.00 o 
  -7  18   7     6626.72     6762.96    523.79 o 
  -6  18   7     8778.23     8869.92   1078.60 o 
  -5  18   7    14278.45    14909.11    694.63 o 
  -4  18   7    19325.63    20486.59    590.42 o 
  -3  18   7    33816.12    33974.95    868.13 o 
  -2  18   7     1014.53     1020.84    216.52 o 
  -1  18   7    21923.90    19139.46    714.35 o 
   0  18   7     2997.20     3769.97   1007.71 o 
   1  18   7    19392.89    19898.57    602.78 o 
   2  18   7    11659.37    11432.93    240.74 o 
   3  18   7     7695.00     7763.02    276.48 o 
   4  18   7    13492.64    13548.71    372.28 o 
   5  18   7      726.71      450.63    119.46 o 
   6  18   7    10990.65    11266.92    322.26 o 
   7  18   7     3570.50     3574.60    145.22 o 
   8  18   7     2089.23     2056.70    263.72 o 
   9  18   7    14762.73    15776.38    289.32 o 
  10  18   7       11.86       30.05     57.60 o 
  11  18   7     7730.56     8409.41    244.53 o 
  12  18   7       22.53       99.69     64.82 o 
  13  18   7     7990.38     8837.38    405.11 o 
 -13  19   7       66.23       93.61     88.36 o 
 -12  19   7     9356.88    10146.65   1217.46 o 
 -11  19   7     4540.65     4128.45    541.85 o 
 -10  19   7     3508.56     3904.61    757.32 o 
  -9  19   7     2273.03     2282.29    380.53 o 
  -8  19   7       76.24      176.63    145.87 o 
  -7  19   7     6730.28     6512.17    468.07 o 
  -6  19   7       40.92       99.81     82.20 o 
  -5  19   7     1769.02     1443.60    260.21 o 
  -4  19   7      928.18     1153.08    291.92 o 
  -3  19   7      285.89      224.02    122.42 o 
  -2  19   7     2776.00     2753.11    364.01 o 
  -1  19   7    16983.79    17456.86    692.42 o 
   0  19   7     3699.67     4718.45    814.48 o 
   1  19   7    36599.47    37090.91    684.59 o 
   2  19   7     4261.94     4263.29    173.34 o 
   3  19   7    39736.65    39479.45    613.77 o 
   4  19   7     3286.35     2971.85    128.56 o 
   5  19   7    43169.91    43709.79    704.80 o 
   6  19   7      399.98      431.00     78.16 o 
   7  19   7    16820.85    15447.85    391.51 o 
   8  19   7     1980.38     1692.31    197.78 o 
   9  19   7     9674.26     9531.92    453.60 o 
  10  19   7      689.04      533.92    154.23 o 
  11  19   7     2686.23     2124.13    346.47 o 
  12  19   7     1820.63     1382.13    377.61 o 
 -12  20   7     3994.56     3795.74    255.77 o 
 -11  20   7     1065.22     1050.95    362.79 o 
 -10  20   7     7999.11     8552.75   1167.15 o 
  -9  20   7     6042.99     6047.88    884.92 o 
  -8  20   7    14954.26    14894.24    975.49 o 
  -7  20   7     4344.48     4170.72    691.17 o 
  -6  20   7    22666.56    25082.15   1197.39 o 
  -5  20   7    13782.09    13129.13    613.88 o 
  -4  20   7    20511.54    16610.05    741.94 o 
  -3  20   7    10846.84    10950.80    538.77 o 
  -2  20   7     6380.75     5789.85    413.57 o 
  -1  20   7    13566.89    13781.48    639.47 o 
   0  20   7      268.83      220.00     99.11 o 
   1  20   7     6390.05     6363.72    283.09 o 
   2  20   7       90.39       96.75     33.38 o 
   3  20   7     8390.62     7485.21    297.53 o 
   4  20   7      196.17      200.99     40.66 o 
   5  20   7      245.76      221.66     57.71 o 
   6  20   7     1799.39     1699.93    151.31 o 
   7  20   7     2043.51     1952.60    124.41 o 
   8  20   7      184.34      175.33     58.60 o 
   9  20   7     4951.28     4756.36    178.08 o 
  10  20   7      810.30      843.85    182.88 o 
  11  20   7     7810.91     7847.60    348.89 o 
  12  20   7     1378.76      911.24    318.74 o 
 -12  21   7     1179.01     1273.01    407.13 o 
 -11  21   7      924.40     1005.11    260.74 o 
 -10  21   7      936.65      818.60    324.82 o 
  -9  21   7     1819.70     1732.91    410.46 o 
  -8  21   7     2108.05     2421.04    591.52 o 
  -7  21   7     2894.71     3068.23    519.51 o 
  -6  21   7      682.29      735.85    269.81 o 
  -5  21   7     5021.53     4473.84    502.30 o 
  -4  21   7     8470.01     8096.00    413.18 o 
  -3  21   7     1559.63     1791.63    369.84 o 
  -2  21   7    13433.17    14217.99    759.76 o 
  -1  21   7      504.48      738.92    195.07 o 
   0  21   7     2024.53     2565.52    730.93 o 
   1  21   7     2247.04     2261.66    383.85 o 
   2  21   7     5171.31     4795.30     79.49 o 
   3  21   7     3702.81     3489.23     77.03 o 
   4  21   7      932.60     1090.86    170.52 o 
   5  21   7     5631.13     6057.90    280.22 o 
   6  21   7      217.38      230.66     80.32 o 
   7  21   7     2646.08     2577.51    149.55 o 
   8  21   7     4480.91     4468.32    143.60 o 
   9  21   7      281.02      177.80    108.30 o 
  10  21   7     2070.64     2485.41    326.55 o 
  11  21   7       56.16      106.79     58.65 o 
 -11  22   7     9196.68     9541.91   1309.14 o 
 -10  22   7       24.72      170.41    125.11 o 
  -9  22   7     3619.69     3736.45    642.98 o 
  -8  22   7      759.24      684.14    154.66 o 
  -7  22   7     3582.27     2935.95    595.55 o 
  -6  22   7       32.44       47.55     44.56 o 
  -5  22   7     1161.41     1108.54    356.65 o 
  -4  22   7     1662.07     1776.72    553.36 o 
  -3  22   7       75.41       43.74     93.25 o 
  -2  22   7     2625.00     2249.28    433.34 o 
  -1  22   7      947.44      858.76    226.39 o 
   0  22   7     7674.80     8119.37    530.94 o 
   1  22   7      187.33      131.34     87.04 o 
   2  22   7     9069.25     9107.54    769.84 o 
   3  22   7     1861.34     1945.46     79.06 o 
   4  22   7    14432.60    15233.12    214.35 o 
   5  22   7     2110.86     2187.63    285.07 o 
   6  22   7    12274.65    12117.90    828.09 o 
   7  22   7       19.12       23.64     42.92 o 
   8  22   7     7681.52     8063.48    329.32 o 
   9  22   7      164.63      173.14     58.29 o 
  10  22   7     6962.52     6525.92    180.34 o 
  11  22   7       19.98       31.14     54.55 o 
 -11  23   7      949.95      891.25    352.91 o 
 -10  23   7     5135.47     4669.09    671.81 o 
  -9  23   7     4578.26     4507.83    700.29 o 
  -8  23   7     2128.73     1896.11    280.58 o 
  -7  23   7     4584.41     4775.54    256.97 o 
  -6  23   7     6778.10     6524.63    361.00 o 
  -5  23   7    13327.11    13065.47    945.49 o 
  -4  23   7     5486.24     5582.72    410.27 o 
  -3  23   7     7414.15     7202.82    471.71 o 
  -2  23   7     5899.57     5788.03    408.05 o 
  -1  23   7     4212.30     3995.20    659.23 o 
   0  23   7     3638.77     4092.41    792.01 o 
   1  23   7     3767.67     3527.83    377.79 o 
   2  23   7     1497.29     1516.41    126.42 o 
   3  23   7     4474.77     4370.43    252.03 o 
   4  23   7     1708.88     1415.33    198.87 o 
   5  23   7     2906.04     2944.22    204.64 o 
   6  23   7      487.19      369.63    160.67 o 
   7  23   7     1841.34     1377.11    221.31 o 
   8  23   7      569.02      730.69    153.66 o 
   9  23   7     6007.85     6063.28    380.94 o 
  10  23   7     1831.14     1594.82    364.38 o 
 -10  24   7      285.81      434.16    134.45 o 
  -9  24   7        6.53      145.05    110.47 o 
  -8  24   7      203.17      334.68     95.00 o 
  -7  24   7       34.27       66.88     61.12 o 
  -6  24   7     1558.67     1509.19    264.16 o 
  -5  24   7     1742.29     1723.23    335.94 o 
  -4  24   7     3257.54     3084.70    446.77 o 
  -3  24   7        1.29       -3.08     95.29 o 
  -2  24   7      394.29      589.42    206.08 o 
  -1  24   7      771.57      648.91    261.75 o 
   0  24   7       58.63      -86.93     87.72 o 
   1  24   7       70.92        1.57     37.89 o 
   2  24   7      473.63      579.07     78.89 o 
   3  24   7      310.35      407.64     90.63 o 
   4  24   7      273.01      136.28     57.20 o 
   5  24   7     2523.45     2395.08    109.11 o 
   6  24   7       51.82       97.16     60.22 o 
   7  24   7      558.25      489.95    113.86 o 
   8  24   7       67.30      118.36     44.75 o 
   9  24   7       73.25        1.14     47.03 o 
  10  24   7      246.24      284.70     89.92 o 
  -9  25   7     1879.78     1645.37    310.24 o 
  -8  25   7     8193.22     8062.67   1187.10 o 
  -7  25   7     3889.33     3911.34    253.40 o 
  -6  25   7     6157.32     6322.16    292.77 o 
  -5  25   7     2374.50     2555.80    666.35 o 
  -4  25   7     8777.82     9489.50    480.66 o 
  -3  25   7     1610.76     1772.72    512.86 o 
  -2  25   7     4558.27     4898.73    709.63 o 
  -1  25   7     2275.01     1833.53    539.73 o 
   0  25   7     1233.86     1195.14    309.52 o 
   1  25   7     2593.35     2944.25    202.75 o 
   2  25   7      345.57      -32.86     84.98 o 
   3  25   7     2590.96     2568.62    676.09 o 
   4  25   7      968.85      893.38    155.69 o 
   5  25   7     3235.58     3500.74    141.89 o 
   6  25   7      915.64      725.99    216.65 o 
   7  25   7     2344.47     1798.86    283.34 o 
   8  25   7     3140.26     3135.96    145.95 o 
   9  25   7     3411.10     2857.94    138.20 o 
  -8  26   7        0.04      138.29     87.35 o 
  -6  26   7      214.41      348.70    107.92 o 
  -5  26   7     1128.63      897.69    151.71 o 
  -4  26   7     2571.03     2560.33    531.65 o 
  -3  26   7      669.26      704.42    271.77 o 
  -2  26   7     5715.72     5547.02    806.21 o 
   0  26   7     9173.46    10684.78    843.25 o 
   1  26   7      167.39       93.66    122.51 o 
   2  26   7    12644.91    14130.19    403.83 o 
   3  26   7      332.71      248.40    130.72 o 
   4  26   7    13637.70    13736.62    692.49 o 
   5  26   7       27.06       78.73     52.34 o 
   6  26   7     7605.75     7482.72    304.48 o 
   7  26   7       18.60       45.64     36.71 o 
   8  26   7     4960.70     4900.64    311.06 o 
  -8  27   7      327.25      200.77     86.86 o 
  -6  27   7     3275.68     3228.62    813.47 o 
  -5  27   7        0.63       92.50     82.03 o 
  -4  27   7     2865.51     2851.03    458.25 o 
  -3  27   7      574.79      757.83    194.75 o 
  -2  27   7     1189.57     1024.05    290.25 o 
  -1  27   7     2295.90     2825.53    205.17 o 
   0  27   7     1190.43     1282.43    302.20 o 
   1  27   7     7485.67     7183.42    479.65 o 
   2  27   7        5.90       -1.38    106.31 o 
   3  27   7     4583.47     4780.56    323.88 o 
   4  27   7       30.79       -1.13     91.55 o 
   5  27   7     3543.05     3690.13    625.64 o 
   6  27   7     1380.71     1061.74    322.53 o 
   7  27   7     1179.80      868.29    266.92 o 
  -7  28   7     9296.54    10493.06    494.58 o 
  -6  28   7     3041.81     3025.05    600.09 o 
  -5  28   7     8573.82     9076.36    619.39 o 
  -4  28   7     1199.38     1267.40    315.71 o 
  -3  28   7    14302.53    15174.77    742.97 o 
  -2  28   7      386.18      375.16     95.02 o 
  -1  28   7     3172.39     3090.51    212.33 o 
   0  28   7       51.55      175.57    113.51 o 
   1  28   7     2554.67     2505.70    447.54 o 
   2  28   7      489.85      445.47    185.08 o 
   3  28   7      281.36      195.86     76.81 o 
   4  28   7       10.48       48.76     63.48 o 
   5  28   7     1115.74      824.73    194.88 o 
   6  28   7      723.58      623.56    235.43 o 
  -5  29   7     1401.21     1220.97    414.17 o 
  -4  29   7     1069.30     1069.36    219.51 o 
  -3  29   7     5001.81     4558.41    265.72 o 
  -2  29   7     1873.23     1808.89    489.29 o 
  -1  29   7     9444.76    10606.66    362.92 o 
   0  29   7      249.77      330.73    192.72 o 
   1  29   7    11935.23    12803.23    532.50 o 
   2  29   7      148.45      250.69     91.92 o 
   3  29   7    13312.09    14558.09    613.02 o 
   4  29   7      643.98      711.25    151.22 o 
   5  29   7     9296.16     9322.53    572.73 o 
  -3  30   7     2312.20     2418.37    553.46 o 
  -2  30   7     1948.95     1746.89    474.86 o 
  -1  30   7     1875.63     1603.22    458.52 o 
   0  30   7     9329.39    10253.00    576.34 o 
   1  30   7      353.82      404.51    138.46 o 
   2  30   7     8226.20     9245.76    561.68 o 
   3  30   7        3.51      -33.64     73.53 o 
 -15   0   8    12850.43    12546.40    545.83 o 
 -14   0   8      642.55      636.08    176.46 o 
 -13   0   8    27164.77    28129.20    982.43 o 
 -12   0   8       64.58      142.75     68.97 o 
 -11   0   8    30149.58    31000.70   1453.05 o 
 -10   0   8     7336.27     6799.10    487.12 o 
  -9   0   8    69122.73    69086.12   1146.00 o 
  -8   0   8    18680.91    17569.83    451.91 o 
  -7   0   8    19090.13    17772.09    749.49 o 
  -6   0   8    25343.53    25639.48    418.52 o 
  -5   0   8    21012.74    20048.84    448.56 o 
  -4   0   8    27212.14    26160.10    515.32 o 
  -3   0   8       35.62      218.26     55.00 o 
  -2   0   8    31283.24    29965.99   1057.03 o 
  -1   0   8     1395.21     1536.07    490.80 o 
   0   0   8     7259.78     7300.22    370.61 o 
   1   0   8    25094.35    24952.11    751.60 o 
   2   0   8     1281.07     1426.40    332.06 o 
   3   0   8    14203.47    14123.63    467.20 o 
   4   0   8    37759.39    37387.78    784.11 o 
   5   0   8    10969.26    12561.10    338.49 o 
   6   0   8    32467.72    31936.26    583.92 o 
   7   0   8    16689.33    16725.32    834.56 o 
   8   0   8    78431.02    80104.42   1853.55 o 
   9   0   8     2883.81     2975.54    619.18 o 
  10   0   8    53409.71    53357.34   1470.30 o 
  11   0   8     1033.49      951.09    241.25 o 
  12   0   8    20830.82    20862.29    736.15 o 
  13   0   8    11073.43    10745.71    553.24 o 
  14   0   8    12808.00    14039.97    573.85 o 
  15   0   8     5338.90     5408.43    295.12 o 
 -15   1   8     4680.07     4650.34    447.78 o 
 -14   1   8     2446.71     2363.69    394.92 o 
 -13   1   8       23.51      -46.66     67.42 o 
 -12   1   8    10131.16    11154.62    319.89 o 
 -11   1   8      692.74      500.23     94.00 o 
 -10   1   8     9081.76     9364.53    306.38 o 
  -9   1   8     9052.42     7251.11    830.75 o 
  -8   1   8     8386.40     7984.78    253.32 o 
  -7   1   8    42362.19    43288.78    523.17 o 
  -6   1   8     1838.83     1926.03    151.47 o 
  -5   1   8    50526.24    50029.26    528.03 o 
  -4   1   8    26979.52    26359.03    389.77 o 
  -3   1   8    43874.72    44057.15    470.99 o 
  -2   1   8    47026.61    45607.38    571.80 o 
  -1   1   8    38414.86    38204.16    354.79 o 
   0   1   8   109328.12   108784.27    865.65 o 
   1   1   8    12853.47    12128.94    253.81 o 
   2   1   8    66174.95    68117.30    662.62 o 
   3   1   8     5528.79     6367.80    214.83 o 
   4   1   8    65948.52    67624.09    655.27 o 
   5   1   8    14664.52    14307.28    243.68 o 
   6   1   8    12297.70    11745.13    309.33 o 
   7   1   8    26840.86    26057.91    737.56 o 
   8   1   8     8001.77     8573.98    613.52 o 
   9   1   8    19050.24    19320.92    445.51 o 
  10   1   8     1919.15     1645.14    268.99 o 
  11   1   8    12190.60    12105.40    441.25 o 
  12   1   8     7556.51     7316.95    291.67 o 
  13   1   8       45.04      124.81     83.43 o 
  14   1   8    14268.86    15211.27    424.79 o 
  15   1   8       19.50       74.54    107.58 o 
 -15   2   8     2731.91     2329.37    154.18 o 
 -14   2   8     1638.15     1477.38    199.30 o 
 -13   2   8     7339.54     7220.22    389.94 o 
 -12   2   8       27.67      -54.53     81.75 o 
 -11   2   8    10892.20    10826.99    424.58 o 
 -10   2   8     1798.31     1405.97    156.54 o 
  -9   2   8    15822.48    15298.77    346.27 o 
  -8   2   8     7791.77     7728.34    248.26 o 
  -7   2   8     1775.43     1923.15    167.15 o 
  -6   2   8    38918.15    39240.93    473.34 o 
  -5   2   8     8601.69     8494.03    242.16 o 
  -4   2   8    29169.85    29406.67    318.45 o 
  -3   2   8    25082.39    24649.17    331.68 o 
  -2   2   8    45863.16    44826.20    425.39 o 
  -1   2   8    51575.03    50776.36    448.14 o 
   0   2   8    29779.86    29967.35    429.78 o 
   1   2   8    87114.63    89583.48    739.42 o 
   2   2   8     3720.78     4090.79    170.07 o 
   3   2   8    49848.86    48791.56    482.84 o 
   4   2   8     4499.12     4411.36    213.94 o 
   5   2   8    23060.47    22852.35    281.84 o 
   6   2   8    14451.52    14826.35    290.02 o 
   7   2   8     6759.70     7509.20    443.63 o 
   8   2   8    18541.03    18666.24    537.13 o 
   9   2   8      776.45     1219.87    203.14 o 
  10   2   8    20906.17    20753.97    483.52 o 
  11   2   8     6685.80     6893.63    492.74 o 
  12   2   8     4170.17     4609.38    184.63 o 
  13   2   8    10640.22    11224.38    409.91 o 
  14   2   8       39.67      161.34     72.24 o 
  15   2   8     9351.29     9508.72    391.60 o 
 -15   3   8       87.39       97.54     37.57 o 
 -14   3   8    27020.00    27424.72    629.16 o 
 -13   3   8      426.02      433.35     83.80 o 
 -12   3   8    28513.99    29680.57    665.03 o 
 -11   3   8     2138.62     2098.37    186.66 o 
 -10   3   8    62518.34    64213.57    722.37 o 
  -9   3   8    11503.76    11128.12    255.52 o 
  -8   3   8    30558.54    30420.78    386.00 o 
  -7   3   8    11932.00    12002.96    274.73 o 
  -6   3   8     9163.44     9378.27    241.70 o 
  -5   3   8    20738.01    21673.54    368.00 o 
  -4   3   8       12.08       74.99     29.46 o 
  -3   3   8    17888.27    16721.92    338.73 o 
  -2   3   8     5756.03     6508.47    326.87 o 
  -1   3   8    12889.32    13060.24    288.57 o 
   0   3   8     7259.52     7269.55    188.28 o 
   1   3   8      550.91      510.61    117.42 o 
   2   3   8    27102.67    29063.58    377.18 o 
   3   3   8    30228.51    29716.35    500.33 o 
   4   3   8      668.94      865.59    102.16 o 
   5   3   8    50356.21    51411.36    561.11 o 
   6   3   8     5511.05     5572.11    160.50 o 
   7   3   8    69256.61    69798.88   1983.49 o 
   8   3   8     1609.33     2162.87    267.41 o 
   9   3   8    78010.36    83627.71    970.12 o 
  10   3   8      774.64      951.72    147.38 o 
  11   3   8    36210.55    39084.99    832.69 o 
  12   3   8     7445.20     7795.83    449.32 o 
  13   3   8    20522.94    21760.17    734.71 o 
  14   3   8     5948.09     6343.96    233.47 o 
  15   3   8     4500.81     4792.29    303.17 o 
 -15   4   8     1442.89     1057.07    167.49 o 
 -14   4   8     2404.67     1979.55    290.19 o 
 -13   4   8     1747.51     1996.78    301.52 o 
 -12   4   8     1477.99      882.38    123.14 o 
 -11   4   8     7532.33     7985.70    278.75 o 
 -10   4   8     3656.71     3124.94    415.30 o 
  -9   4   8     1746.66     1787.49    177.77 o 
  -8   4   8    25505.37    25789.92    330.55 o 
  -7   4   8     1865.24     1817.58    147.66 o 
  -6   4   8    36674.30    36319.18    435.52 o 
  -5   4   8    20301.12    19245.60    360.38 o 
  -4   4   8    35097.81    35478.23    512.63 o 
  -3   4   8    18188.70    17129.98    447.46 o 
  -2   4   8    26205.94    25331.46    356.66 o 
  -1   4   8    81943.95    83862.95    704.83 o 
   0   4   8    13916.88    13685.67    531.13 o 
   1   4   8    55909.04    59020.31    632.87 o 
   2   4   8     1921.81     2208.85    108.74 o 
   3   4   8    58255.55    56362.92    662.58 o 
   4   4   8    13916.88    13817.35    247.47 o 
   5   4   8    29422.44    28991.67    342.39 o 
   6   4   8    31082.47    32097.73    480.27 o 
   7   4   8     7969.84     7636.41    243.05 o 
   8   4   8    12212.47    11625.63    377.24 o 
   9   4   8      311.67      512.68    180.91 o 
  10   4   8     8896.82     9690.85    476.97 o 
  11   4   8     8825.24     8534.12    424.78 o 
  12   4   8     1170.13     1407.30    269.34 o 
  13   4   8     8384.06     8326.02    361.20 o 
  14   4   8      772.37      740.16    153.71 o 
  15   4   8    14821.34    14062.02    536.86 o 
 -15   5   8     2068.36     1734.33    277.67 o 
 -14   5   8     3112.67     3195.01    406.27 o 
 -13   5   8       58.49       47.21     73.95 o 
 -12   5   8     2615.20     2207.15    168.72 o 
 -11   5   8     3033.56     3202.70    156.18 o 
 -10   5   8     2685.68     2076.46    161.19 o 
  -9   5   8    12338.81    11587.21    305.66 o 
  -8   5   8     1349.16     1193.55    159.74 o 
  -7   5   8    41103.47    42689.55    601.26 o 
  -6   5   8     1426.73     1518.72    119.38 o 
  -5   5   8    38866.94    39100.45    412.45 o 
  -4   5   8    14573.75    15191.99    492.63 o 
  -3   5   8    25064.17    24589.68    342.16 o 
  -2   5   8    31366.48    32595.62    409.78 o 
  -1   5   8    18952.49    19107.13    308.24 o 
   0   5   8    38061.75    38603.62    594.15 o 
   1   5   8     1121.56     1092.00    108.35 o 
   2   5   8    75271.77    78743.88    781.61 o 
   3   5   8       20.05      127.16     47.19 o 
   4   5   8    26654.02    27801.50    441.77 o 
   5   5   8     9223.29     9016.97    245.39 o 
   6   5   8    18643.25    20042.50    406.27 o 
   7   5   8     1863.94     1763.52    115.61 o 
   8   5   8      233.75      250.03     66.33 o 
   9   5   8    10616.02    11454.88    400.29 o 
  10   5   8      203.10      283.95    217.01 o 
  11   5   8     1184.96     1284.53    247.96 o 
  12   5   8    13027.95    12934.51    620.01 o 
  13   5   8      266.36      199.02     83.20 o 
  14   5   8     7105.73     6901.37    367.92 o 
  15   5   8      349.38      231.29     71.98 o 
 -15   6   8    17798.72    17368.58    630.74 o 
 -14   6   8      587.31      487.02    115.56 o 
 -13   6   8    25578.96    25922.78    792.47 o 
 -12   6   8     2576.28     2008.46    309.33 o 
 -11   6   8    37802.99    39791.96    723.54 o 
 -10   6   8     5679.39     5623.13    178.58 o 
  -9   6   8    27612.87    28983.42    475.66 o 
  -8   6   8    26670.22    26613.66    392.14 o 
  -7   6   8    13150.90    11737.21    513.12 o 
  -6   6   8     9819.91     9344.17    225.00 o 
  -5   6   8      961.40      975.97     76.96 o 
  -4   6   8    24210.94    23591.54    457.70 o 
  -3   6   8     3787.34     3854.96    172.05 o 
  -2   6   8      929.59     1073.93     85.82 o 
  -1   6   8    14120.36    13649.47    225.53 o 
   0   6   8     1023.90     1268.84    145.66 o 
   1   6   8    17318.29    17114.33    254.39 o 
   2   6   8    25251.46    25429.82    393.16 o 
   3   6   8    12680.35    13865.08    248.57 o 
   4   6   8    59952.64    61483.33    651.02 o 
   5   6   8      105.97      129.63     44.15 o 
   6   6   8    58218.73    58569.68    954.20 o 
   7   6   8       13.03      111.50     57.07 o 
   8   6   8    81106.88    71036.23   5930.40 o 
   9   6   8     7855.64     8022.97    394.64 o 
  10   6   8    38189.09    38862.59   1667.49 o 
  11   6   8     5269.53     4837.20    441.54 o 
  12   6   8    18734.90    18610.03    751.88 o 
  13   6   8     6657.79     6431.71    215.96 o 
  14   6   8     6950.90     7400.07    465.09 o 
 -15   7   8      972.41      308.60    315.11 o 
 -14   7   8     1275.77     1072.57    231.59 o 
 -13   7   8       10.43      -19.96     87.50 o 
 -12   7   8     5149.29     4991.24    323.15 o 
 -11   7   8     2540.14     1929.29    201.15 o 
 -10   7   8      435.81      368.87     72.29 o 
  -9   7   8     2969.13     2773.86    217.77 o 
  -8   7   8       12.45       51.27     40.04 o 
  -7   7   8    17959.81    17862.81    324.16 o 
  -6   7   8    11500.03    11599.32    328.25 o 
  -5   7   8    17680.23    17521.87    308.58 o 
  -4   7   8    25433.52    26099.72    376.21 o 
  -3   7   8    20853.29    19724.30    276.31 o 
  -2   7   8    43374.08    43572.86    416.38 o 
  -1   7   8     8192.52     8203.72    155.75 o 
   0   7   8    62827.32    63009.39    885.91 o 
   1   7   8     1916.89     1993.09    152.72 o 
   2   7   8    20406.50    21566.70    314.37 o 
   3   7   8      154.04      313.76     51.41 o 
   4   7   8    21756.58    22127.63    380.47 o 
   5   7   8     8764.41     8771.34    247.74 o 
   6   7   8     3149.12     3079.25    233.90 o 
   7   7   8     7875.02     8241.22    358.78 o 
   8   7   8      119.14      182.31     79.02 o 
   9   7   8     5660.51     5439.96    290.44 o 
  10   7   8     1334.56     1312.62    273.15 o 
  11   7   8     1958.51     1843.31    345.29 o 
  12   7   8     5200.72     5502.03    447.55 o 
  13   7   8      114.23       98.39     67.71 o 
  14   7   8     4434.60     4188.64    497.60 o 
 -15   8   8      386.05      443.13    149.27 o 
 -14   8   8      313.77      289.96     66.08 o 
 -13   8   8     1430.60     1245.29    193.55 o 
 -12   8   8       46.85       21.48     51.49 o 
 -11   8   8       43.04       61.55     26.85 o 
 -10   8   8     6394.51     6311.73    247.49 o 
  -9   8   8      178.15      179.25     34.48 o 
  -8   8   8     7310.10     7196.27    175.83 o 
  -7   8   8     5850.35     5459.32    875.73 o 
  -6   8   8    26892.75    26850.87    409.12 o 
  -5   8   8     8091.92     7711.43    327.20 o 
  -4   8   8    21376.81    21047.74    646.25 o 
  -3   8   8    27347.46    26098.50    298.61 o 
  -2   8   8     9128.31     9083.57    176.87 o 
  -1   8   8    20768.86    20285.88    300.72 o 
   0   8   8      938.13     1015.99    114.73 o 
   1   8   8    33257.80    35350.48    382.10 o 
   2   8   8      302.30      278.49     50.72 o 
   3   8   8    18912.28    19464.89    299.38 o 
   4   8   8     1170.99     1367.43    140.83 o 
   5   8   8     6300.94     6339.13    209.73 o 
   6   8   8     3974.56     4070.96    205.03 o 
   7   8   8       55.07       89.55     50.14 o 
   8   8   8     3723.98     3837.20    235.79 o 
   9   8   8     1721.90     1561.35    362.02 o 
  10   8   8     1424.35     1673.27    303.40 o 
  11   8   8     2842.21     2904.26    458.41 o 
  12   8   8       40.89       76.80     85.45 o 
  13   8   8     6594.49     6932.55    224.49 o 
  14   8   8       92.01      110.22     67.30 o 
 -14   9   8    10990.30    11075.47    505.44 o 
 -13   9   8     1226.70      973.75    175.15 o 
 -12   9   8    16292.88    17379.12    538.08 o 
 -11   9   8     3239.02     2647.66    290.29 o 
 -10   9   8    16252.40    16933.75    459.19 o 
  -9   9   8    17701.61    18430.02    234.47 o 
  -8   9   8     8946.39     9020.09    177.69 o 
  -7   9   8     9084.06     8723.09    311.66 o 
  -6   9   8    14021.87    13969.26    320.59 o 
  -5   9   8     6661.80     6660.18    222.68 o 
  -4   9   8     1816.49     1539.75    452.35 o 
  -3   9   8      683.14      874.84     68.19 o 
  -2   9   8      185.23      330.90     56.13 o 
  -1   9   8    16234.61    16531.49    272.56 o 
   0   9   8     6279.83     6672.09    204.26 o 
   1   9   8    27215.25    29086.65    477.05 o 
   2   9   8     4278.32     4374.68    173.35 o 
   3   9   8    62263.08    61746.30    692.92 o 
   4   9   8     3496.37     3373.44    100.35 o 
   5   9   8    30744.19    32436.58    565.26 o 
   6   9   8      641.11      668.76     96.72 o 
   7   9   8    51457.42    50886.64   1001.83 o 
   8   9   8     1948.51     1784.91    263.74 o 
   9   9   8    16151.86    16724.67    565.59 o 
  10   9   8    11745.36    11511.64    368.83 o 
  11   9   8    15099.95    15825.08    626.64 o 
  12   9   8     2070.07     1812.22    397.79 o 
  13   9   8     6081.07     6022.42    222.77 o 
  14   9   8     3434.45     3566.86    495.90 o 
 -13  10   8      416.00      391.07    125.03 o 
 -12  10   8      459.59      649.67    132.73 o 
 -11  10   8       19.65      182.04     44.21 o 
 -10  10   8     2784.07     2889.23    113.24 o 
  -9  10   8      308.60      378.30     70.04 o 
  -8  10   8     3091.34     3016.93    127.83 o 
  -7  10   8     1906.18     1778.05     68.64 o 
  -6  10   8    10845.96    11098.85    334.04 o 
  -5  10   8     1467.56     1486.15     62.96 o 
  -4  10   8      664.01      646.98     60.68 o 
  -3  10   8    11609.35    10956.56    220.83 o 
  -2  10   8     4880.00     4870.90    183.30 o 
  -1  10   8    16924.87    17007.78    259.78 o 
   0  10   8      547.95      502.99     65.77 o 
   1  10   8    15477.89    15562.74    438.54 o 
   2  10   8       26.87       50.86     39.72 o 
   3  10   8    10807.23    10904.54    287.77 o 
   4  10   8      200.90      282.77     58.14 o 
   5  10   8    13665.49    13800.86    353.22 o 
   6  10   8     1497.77     1362.86    242.35 o 
   7  10   8      207.38      219.46     57.72 o 
   8  10   8      286.77      228.55     55.42 o 
   9  10   8      218.24      187.35     70.46 o 
  10  10   8       79.61      168.86     72.80 o 
  11  10   8     1248.79     1131.41    204.41 o 
  12  10   8      180.86      143.27     80.43 o 
  13  10   8     1735.76     1600.72    310.91 o 
  14  10   8       89.21      150.74    100.99 o 
 -14  11   8       16.27      156.43     67.39 o 
 -13  11   8      676.04      832.69    155.28 o 
 -12  11   8      199.76      236.84     86.28 o 
 -11  11   8       52.13       25.64     29.97 o 
 -10  11   8     1871.52     1705.64    130.40 o 
  -9  11   8     1153.89      991.90    158.61 o 
  -8  11   8     5235.62     5469.80    100.03 o 
  -7  11   8     2677.57     2469.24     93.98 o 
  -6  11   8     5326.19     5385.67    224.37 o 
  -5  11   8     5633.41     5766.81    233.34 o 
  -4  11   8    14435.42    15792.22    296.52 o 
  -3  11   8     8533.34     8135.92    212.89 o 
  -2  11   8    14056.38    16002.73    282.96 o 
  -1  11   8      784.88      980.10     89.86 o 
   0  11   8     7676.19     8155.49    234.59 o 
   1  11   8      233.88      274.03     63.82 o 
   2  11   8     6052.01     6517.05    186.57 o 
   3  11   8      987.65     1015.25    131.16 o 
   4  11   8     3423.67     3583.51    175.78 o 
   5  11   8      153.25      165.06     47.89 o 
   6  11   8      119.63      226.33     74.39 o 
   7  11   8      724.60      818.64    138.98 o 
   8  11   8     1216.09     1071.52    224.10 o 
   9  11   8      171.53      166.87     57.59 o 
  10  11   8     1575.88     1606.09    271.95 o 
  11  11   8      408.46      522.99    114.09 o 
  12  11   8       90.06      161.95     71.22 o 
  13  11   8       13.98       62.31     56.23 o 
  14  11   8      764.88      638.20    209.51 o 
 -14  12   8       61.80       50.57     60.50 o 
 -13  12   8     4445.36     4391.80    861.33 o 
 -12  12   8      411.49      603.50    138.14 o 
 -11  12   8     6545.22     6850.07    367.50 o 
 -10  12   8      402.53      494.82    110.55 o 
  -9  12   8     1578.96     1349.50     57.20 o 
  -8  12   8     1316.94     1622.45    107.00 o 
  -7  12   8     3331.72     3127.83    119.10 o 
  -6  12   8       19.54       68.93     14.53 o 
  -5  12   8     6779.05     6694.55   1001.99 o 
  -4  12   8     1568.02       80.36     53.00 o 
  -3  12   8     2102.64     2499.13     82.50 o 
  -2  12   8     3038.98     3330.47    118.88 o 
  -1  12   8      298.96      270.09     43.27 o 
   0  12   8     5403.28     5574.82    159.69 o 
   1  12   8     2154.03     2198.90     67.53 o 
   2  12   8     6159.40     6308.83    229.04 o 
   3  12   8      505.81      413.53     75.01 o 
   4  12   8     7543.08     7353.85    208.06 o 
   5  12   8      996.68     1073.40    119.91 o 
   6  12   8     7634.43     7094.70    165.21 o 
   7  12   8     2940.70     2614.84    264.92 o 
   8  12   8    12557.64    12060.72    586.91 o 
   9  12   8     4042.26     3831.54    295.19 o 
  10  12   8     5042.58     4825.68    167.77 o 
  11  12   8      546.19      606.69    124.57 o 
  12  12   8     9489.83     9125.97    298.99 o 
  13  12   8      274.50      242.71     95.26 o 
 -14  13   8     1072.25      769.31    413.06 o 
 -13  13   8     1778.53     1645.57    491.09 o 
 -12  13   8     1758.79     2179.80    554.41 o 
 -11  13   8      124.87      120.59    110.07 o 
 -10  13   8     4076.89     4491.92    231.29 o 
  -9  13   8       75.11       75.02     24.07 o 
  -8  13   8     1515.51     1424.73     47.20 o 
  -7  13   8       19.90       35.41     20.87 o 
  -6  13   8      804.63      782.98    189.34 o 
  -5  13   8     1279.51     1448.80    485.84 o 
  -4  13   8      748.70      731.84    204.19 o 
  -3  13   8      112.61       15.31     53.55 o 
  -2  13   8      279.15       75.37     54.01 o 
  -1  13   8       51.25       44.91     25.90 o 
   0  13   8      382.41      522.36     68.72 o 
   1  13   8      822.52      966.94     91.58 o 
   2  13   8      135.89      198.58     47.29 o 
   3  13   8     8071.64     7659.37    211.22 o 
   4  13   8     2478.85     2322.82     80.48 o 
   5  13   8     1837.96     1745.51    219.36 o 
   6  13   8      689.90      623.16    110.19 o 
   7  13   8     4784.15     3965.74    136.48 o 
   8  13   8      940.83     1020.46    179.19 o 
   9  13   8     3160.20     3111.58    237.50 o 
  10  13   8       20.41      114.34     74.02 o 
  11  13   8     1512.94     1477.45    282.89 o 
  12  13   8      214.75      315.91     93.31 o 
  13  13   8      255.30      174.48     96.68 o 
 -13  14   8     4737.05     4547.03    619.34 o 
 -12  14   8     1117.42     1388.66    334.39 o 
 -11  14   8     3343.09     3384.03    479.02 o 
 -10  14   8       32.55       66.03     52.07 o 
  -9  14   8     8313.35     8949.81   1136.59 o 
  -8  14   8      110.83      115.98     57.88 o 
  -7  14   8      855.96      844.81    216.78 o 
  -6  14   8     1096.66     1068.06    397.13 o 
  -5  14   8       93.43       -1.60    152.32 o 
  -4  14   8      350.91      103.18     65.52 o 
  -3  14   8      128.01      -16.73     72.54 o 
  -2  14   8     3104.03     2885.34    437.80 o 
  -1  14   8      647.91      728.23    177.01 o 
   0  14   8     1117.83     1191.35     94.81 o 
   1  14   8       13.92       54.09     25.52 o 
   2  14   8      509.00      470.74     93.06 o 
   3  14   8     1746.22     1767.54     74.00 o 
   4  14   8     4784.09     4548.10    181.61 o 
   5  14   8     1915.35     1889.33    170.81 o 
   6  14   8     2868.17     2940.07     98.69 o 
   7  14   8      110.66      104.48     42.98 o 
   8  14   8     3248.05     2700.94    499.47 o 
   9  14   8       53.47      104.84     59.71 o 
  10  14   8    11048.51    10385.13    502.61 o 
  11  14   8      211.57      198.36     63.65 o 
  12  14   8     1372.53     1152.54    300.18 o 
  13  14   8      104.60      109.81     93.18 o 
 -13  15   8       29.52      104.05    109.12 o 
 -12  15   8      310.05      457.13    128.08 o 
 -11  15   8      562.52      495.19    105.45 o 
 -10  15   8      567.15      666.87    171.95 o 
  -9  15   8     1149.31     1293.76    220.24 o 
  -8  15   8      405.93      415.61    236.53 o 
  -7  15   8     8112.12     8038.06    771.94 o 
  -6  15   8     9878.98     9719.79    617.28 o 
  -5  15   8     6194.05     6722.73    312.24 o 
  -4  15   8    27557.44    27590.41    835.53 o 
  -3  15   8     6906.18     7421.48    480.42 o 
  -2  15   8    15851.24    15651.28    601.54 o 
  -1  15   8     8823.43     8990.14    559.26 o 
   0  15   8    27694.48    27479.33    547.24 o 
   1  15   8     2547.48     2426.07     91.69 o 
   2  15   8    11841.53    11750.09    249.43 o 
   3  15   8      496.96      474.11     79.74 o 
   4  15   8     7410.75     6758.99    271.22 o 
   5  15   8       13.08       53.96     27.32 o 
   6  15   8      784.18      873.30    165.46 o 
   7  15   8       69.81       65.01     45.61 o 
   8  15   8      452.79      297.28     78.27 o 
   9  15   8      705.74      813.69    118.79 o 
  10  15   8      580.97      596.94    135.86 o 
  11  15   8     2131.49     2072.74    250.29 o 
  12  15   8     4052.04     4534.19    308.91 o 
  13  15   8     4068.91     4169.06    219.76 o 
 -13  16   8     2465.59     2168.43    426.99 o 
 -12  16   8      989.50     1068.33    252.54 o 
 -11  16   8     5209.74     5536.75    285.12 o 
 -10  16   8     2162.55     1995.92    314.29 o 
  -9  16   8     6205.49     6986.66    964.05 o 
  -8  16   8     5738.53     5941.51    819.12 o 
  -7  16   8     2593.16     2256.53    572.38 o 
  -6  16   8     1133.31     1251.04    272.18 o 
  -5  16   8      326.65      223.69    107.45 o 
  -4  16   8     4174.60     4382.43    847.30 o 
  -3  16   8      950.40     1020.07    352.52 o 
  -2  16   8      179.12      159.41     81.56 o 
  -1  16   8      331.38      359.85    130.34 o 
   0  16   8      388.69      332.37    105.67 o 
   1  16   8     4340.07     4457.50    186.92 o 
   2  16   8     6101.05     5335.71    249.59 o 
   3  16   8     1903.89     1919.30    112.77 o 
   4  16   8    10330.53    10034.56    203.20 o 
   5  16   8      571.07      515.39    114.38 o 
   6  16   8     6761.03     6292.40    239.11 o 
   7  16   8     1463.64     1633.43    206.83 o 
   8  16   8    12200.43    11217.80    875.17 o 
   9  16   8        0.24       72.09     80.51 o 
  10  16   8     4174.84     4367.52    366.25 o 
  11  16   8     1534.18     1408.87    346.03 o 
  12  16   8     2920.95     2295.34    513.35 o 
 -12  17   8     9615.46    10228.63   1148.68 o 
 -11  17   8     2314.68     3075.03    456.05 o 
 -10  17   8     9517.27    10042.67    518.60 o 
  -9  17   8     1909.69     1667.03    405.06 o 
  -8  17   8     6530.52     7143.05    684.31 o 
  -7  17   8     8288.78     8556.56    925.66 o 
  -6  17   8      840.62     1060.76    314.10 o 
  -5  17   8     4363.70     4669.39    234.95 o 
  -4  17   8        0.73      -87.56    165.48 o 
  -3  17   8      823.58      838.32    238.37 o 
  -2  17   8     1165.01     1056.63    269.36 o 
  -1  17   8      556.80      262.99    116.58 o 
   0  17   8     4687.77     3972.32    461.35 o 
   1  17   8     4332.34     3910.67    435.05 o 
   2  17   8     5655.56     5419.22    313.93 o 
   3  17   8    11273.41    10798.12    282.97 o 
   4  17   8     1535.93     1208.84    124.82 o 
   5  17   8    20008.21    20356.90    500.97 o 
   6  17   8     1477.56     1354.93    145.98 o 
   7  17   8    10504.01    10617.52    375.53 o 
   8  17   8       29.68       32.32     35.32 o 
   9  17   8    21270.28    21911.54    550.17 o 
  10  17   8        7.83       67.28     53.17 o 
  11  17   8     7759.51     7895.62    221.55 o 
  12  17   8     3445.11     3327.53    317.55 o 
 -12  18   8       31.23      131.24     97.46 o 
 -11  18   8      629.96      663.34    149.98 o 
 -10  18   8      781.33      959.83    287.58 o 
  -9  18   8      324.11      219.57    129.25 o 
  -8  18   8     9491.53     9371.39   1291.33 o 
  -7  18   8     1503.16     1559.52    326.48 o 
  -6  18   8    15129.10    16125.54    828.50 o 
  -5  18   8    24030.41    23333.71   1106.94 o 
  -4  18   8    21138.22    20934.86    799.19 o 
  -3  18   8    27361.67    27638.83    833.01 o 
  -2  18   8    16962.33    17644.17    794.54 o 
  -1  18   8    41349.42    43740.73   1205.38 o 
   0  18   8    11577.94     9980.32    384.12 o 
   1  18   8    35853.56    37399.51    926.00 o 
   2  18   8     1022.23      868.54    108.69 o 
   3  18   8    21233.68    21002.90    344.48 o 
   4  18   8      208.18      193.39     44.36 o 
   5  18   8     6890.41     6284.26    242.49 o 
   6  18   8     1513.38     1305.95    154.75 o 
   7  18   8      183.42      160.94     39.05 o 
   8  18   8     2845.96     2929.89    294.37 o 
   9  18   8      175.46      197.79     79.91 o 
  10  18   8      198.37      250.30     95.82 o 
  11  18   8     4090.73     4064.38    282.44 o 
 -11  19   8     1123.13     1018.07    300.16 o 
 -10  19   8    13288.46    13310.19    576.48 o 
  -9  19   8     6025.86     6917.22    806.79 o 
  -8  19   8     4688.28     4912.76    749.64 o 
  -7  19   8     7358.35     7369.61    421.96 o 
  -6  19   8      617.77      614.94    220.88 o 
  -5  19   8    10618.15    11382.16    499.45 o 
  -4  19   8      631.57      855.75    246.09 o 
  -3  19   8     7601.28     6791.80    462.96 o 
  -2  19   8     6293.11     6213.03    262.57 o 
  -1  19   8     3132.85     2869.81    666.96 o 
   0  19   8     6090.11     6299.98    251.32 o 
   1  19   8      477.63      459.49    184.07 o 
   2  19   8    12047.07    12600.82    389.13 o 
   3  19   8     4635.43     3909.34    428.92 o 
   4  19   8     2401.55     2535.70    285.32 o 
   5  19   8    11123.71    10780.36    457.74 o 
   6  19   8     2392.86     2038.60    335.43 o 
   7  19   8    16093.15    16252.06    411.36 o 
   8  19   8      125.72      178.36     94.19 o 
   9  19   8    18545.47    19519.78    529.87 o 
  10  19   8     1535.18     1423.14    220.93 o 
  11  19   8    10520.40    10403.69    550.86 o 
 -11  20   8    13337.47    13114.72    658.76 o 
 -10  20   8     3958.44     3617.42    642.14 o 
  -9  20   8    12175.17    13212.02    538.21 o 
  -8  20   8     7045.26     6739.97    299.43 o 
  -7  20   8     7556.89     7989.98    471.39 o 
  -6  20   8    18792.58    19693.31    696.98 o 
  -5  20   8      839.25      656.57    187.04 o 
  -4  20   8     5511.79     5641.56    873.94 o 
  -3  20   8       76.57       88.53     96.80 o 
  -2  20   8     4438.19     4825.55    839.26 o 
   0  20   8     1193.25     1495.18    376.29 o 
   1  20   8    13408.75    13961.51    803.32 o 
   2  20   8     5798.11     5192.54    509.97 o 
   3  20   8    14640.19    14322.25    510.25 o 
   4  20   8    18285.36    18571.12    417.70 o 
   5  20   8     8873.59     9386.50    260.96 o 
   6  20   8    24768.39    26161.95   1014.37 o 
   7  20   8     1053.18      458.97    397.44 o 
   8  20   8    18131.72    18594.83    483.16 o 
   9  20   8       13.88       54.07     56.57 o 
  10  20   8    18455.02    19875.30    852.23 o 
  11  20   8     4221.58     4253.73    208.57 o 
 -10  21   8      267.46      240.79    126.51 o 
  -9  21   8     7442.40     8432.99    361.11 o 
  -8  21   8      263.82      400.52    112.83 o 
  -7  21   8    15279.94    15978.25    632.55 o 
  -6  21   8     3447.15     3986.05   1042.14 o 
  -5  21   8    28082.85    31454.03   1012.34 o 
  -4  21   8    14591.07    14024.33    546.42 o 
  -3  21   8    21964.50    24472.15    794.38 o 
  -2  21   8    21642.83    18305.76    616.80 o 
  -1  21   8    12393.32    13441.67    577.89 o 
   0  21   8    32965.24    34895.50   1267.71 o 
   1  21   8     4604.08     3784.47    439.44 o 
   2  21   8    32886.93    34348.90   1053.93 o 
   3  21   8      586.53      648.63    146.90 o 
   4  21   8    29565.59    29420.55    662.31 o 
   5  21   8       76.66      193.59     50.50 o 
   6  21   8     7470.75     7227.01    459.49 o 
   7  21   8     2957.46     2684.12    132.93 o 
   8  21   8     1834.80     1658.59    123.26 o 
   9  21   8      114.00      201.29     71.59 o 
  10  21   8     1412.08      903.76    194.60 o 
 -10  22   8     3296.97     2955.35    785.81 o 
  -9  22   8    11769.53    11175.52    524.47 o 
  -8  22   8     5198.06     5111.58    756.50 o 
  -7  22   8     2933.58     2848.05    469.33 o 
  -6  22   8    12177.76    12690.49    625.73 o 
  -5  22   8     2621.36     2620.77    401.04 o 
  -4  22   8    11681.97    11710.46    746.65 o 
  -3  22   8     4026.07     4257.64    554.54 o 
  -2  22   8     6404.08     6111.56   1011.06 o 
  -1  22   8     6477.72     6748.34    462.48 o 
   0  22   8     1025.69      774.91    208.39 o 
   1  22   8    12333.57    13003.96    545.72 o 
   2  22   8     1631.31     1807.61    439.32 o 
   3  22   8    11191.15    12182.89    646.22 o 
   4  22   8    10591.55    10248.23    487.24 o 
   5  22   8     6649.51     6848.71    171.66 o 
   6  22   8    16530.15    15986.78    470.76 o 
   7  22   8     2072.09     2512.35    241.24 o 
   8  22   8    24489.63    23929.58    618.96 o 
   9  22   8      855.90      659.88    191.91 o 
  -9  23   8     2797.56     2945.26    229.10 o 
  -8  23   8    11749.81    12735.50    547.27 o 
  -7  23   8     6260.70     6249.73   1079.85 o 
  -6  23   8     2435.36     3168.11    489.19 o 
  -5  23   8    10511.59     8313.53    511.78 o 
  -4  23   8      111.89      113.91     77.80 o 
  -3  23   8     9516.83     9247.82    474.11 o 
  -2  23   8     3907.96     3433.75    698.94 o 
  -1  23   8     2355.41     2341.62    538.12 o 
   0  23   8    11650.42    11310.90    785.86 o 
   1  23   8      191.13      419.35    144.97 o 
   2  23   8     6652.81     6419.50   1075.92 o 
   3  23   8     3969.15     3874.36    783.21 o 
   4  23   8    10905.13    11193.60    571.20 o 
   5  23   8    12404.86    12660.99    420.11 o 
   6  23   8     1097.83      302.16    336.69 o 
   7  23   8    21006.37    21667.02    525.47 o 
   8  23   8       34.31       13.40     86.20 o 
   9  23   8    18189.14    19054.69    535.63 o 
  -8  24   8     6962.53     6173.94   1192.85 o 
  -7  24   8     1155.37     1068.89    293.14 o 
  -6  24   8    13802.54    13962.18    571.46 o 
  -5  24   8     4197.07     4501.97    651.83 o 
  -4  24   8    22432.55    23851.14    859.91 o 
  -3  24   8    11606.57    11975.27    581.57 o 
  -2  24   8    12064.26    13139.06    630.14 o 
  -1  24   8    22492.71    24166.26    977.97 o 
   0  24   8     9357.92     9615.34    629.77 o 
   1  24   8    28321.24    31051.00   1089.17 o 
   2  24   8     2773.85     2694.83    692.60 o 
   3  24   8    31894.22    33173.75   1169.96 o 
   4  24   8      990.66      780.74    214.25 o 
   5  24   8    17816.19    16386.63    593.02 o 
   6  24   8      419.27      176.72     97.55 o 
   7  24   8     4167.03     2611.85    728.78 o 
   8  24   8     1468.82      872.56    260.42 o 
  -8  25   8     4860.56     4435.57   1029.33 o 
  -7  25   8    10055.46    10063.98    497.48 o 
  -6  25   8     3742.62     3982.06    885.40 o 
  -5  25   8    14274.90    15485.65    594.46 o 
  -4  25   8      598.05      738.50    162.39 o 
  -3  25   8     7668.83     7145.66    429.66 o 
  -2  25   8     3156.67     3431.66    228.90 o 
  -1  25   8      290.16      239.08    101.85 o 
   0  25   8     7052.57     7220.55    665.50 o 
   1  25   8      771.73      556.62    129.80 o 
   2  25   8    15868.96    17790.39    689.72 o 
   3  25   8     3897.78     2925.59    748.86 o 
   4  25   8     8710.60     9078.46    341.20 o 
   5  25   8    11737.70    11400.75    412.70 o 
   6  25   8     6383.75     5665.86    840.95 o 
   7  25   8    11140.50    10449.56    483.32 o 
  -7  26   8     7247.28     6828.06   1284.83 o 
  -6  26   8     6084.13     5664.09    715.96 o 
  -5  26   8     1249.92     1176.11    430.19 o 
  -4  26   8     8365.51     8327.06    443.40 o 
  -3  26   8      430.10      311.78    105.61 o 
  -2  26   8     3894.81     3179.54    946.28 o 
  -1  26   8     3900.42     4395.91    270.06 o 
   0  26   8       18.64      127.24     95.93 o 
   1  26   8     2657.95     2696.39    735.35 o 
   2  26   8     1417.18     1723.96    308.77 o 
   3  26   8     8008.31     8417.01    341.54 o 
   4  26   8     3333.30     2526.07    500.42 o 
   5  26   8     5046.24     5183.30    258.47 o 
   6  26   8    14390.56    15066.65    642.31 o 
  -5  27   8    11562.81    12562.74    685.62 o 
  -4  27   8     9675.58    10270.22    664.02 o 
  -3  27   8    10708.02    11406.40    523.51 o 
  -2  27   8    17288.71    18459.70    666.90 o 
  -1  27   8     7589.41     8522.61    337.31 o 
   0  27   8    16095.45    18093.13    683.83 o 
   1  27   8     2915.64     2881.43    799.09 o 
   2  27   8    20757.79    21957.49    750.73 o 
   3  27   8     1865.96     1745.66    400.97 o 
   4  27   8    10542.30    10456.99    479.09 o 
   5  27   8        7.97       76.40     73.20 o 
  -4  28   8     5841.69     6078.95    426.30 o 
  -3  28   8      778.10      714.66    274.94 o 
  -1  28   8     3477.47     3626.16    236.17 o 
   0  28   8       57.95       49.65     99.48 o 
   1  28   8     4128.46     3467.08    947.12 o 
   2  28   8      595.94      191.85    162.70 o 
   3  28   8     4014.15     4002.27    252.64 o 
   4  28   8     3227.13     2456.90    434.88 o 
  -1  29   8       26.58       61.27     50.41 o 
   0  29   8     3147.74     3234.36    226.23 o 
   1  29   8     1243.65     1339.78    506.30 o 
 -14   1   9      968.80      954.56    130.63 o 
 -13   1   9     1824.90     1624.95    303.37 o 
 -12   1   9      742.31      617.80     99.91 o 
 -11   1   9     1468.61     1305.21    198.27 o 
 -10   1   9     5092.13     4970.48    280.05 o 
  -9   1   9     5501.09     5232.24    232.34 o 
  -8   1   9     9172.35     8957.36    306.84 o 
  -7   1   9     2937.72     2897.48    132.78 o 
  -6   1   9    13872.65    13513.67    272.71 o 
  -5   1   9     1063.84     1044.58    115.29 o 
  -4   1   9    14747.82    14997.39    269.33 o 
  -3   1   9     1346.20     1142.78    117.71 o 
  -2   1   9     4538.45     4621.78    145.66 o 
  -1   1   9     1909.06     1885.34     82.39 o 
   0   1   9    11538.34    10902.26    257.80 o 
   1   1   9      527.30      536.00     71.77 o 
   2   1   9       57.30       98.39     41.55 o 
   3   1   9     1103.13     1307.34    111.14 o 
   4   1   9     3239.03     3224.15    116.39 o 
   5   1   9     2612.66     2370.96    107.78 o 
   6   1   9       51.87       91.77     55.64 o 
   7   1   9     3106.53     2909.69    204.11 o 
   8   1   9      437.26      631.82    145.68 o 
   9   1   9     6124.06     6091.49    322.93 o 
  10   1   9      387.15      345.09     91.70 o 
  11   1   9     2619.62     2448.07    435.60 o 
  12   1   9      783.63      617.52    158.50 o 
  13   1   9     4593.11     4634.11    273.74 o 
  14   1   9      682.25      611.82    186.19 o 
 -14   2   9     4222.55     4089.67    298.37 o 
 -13   2   9     2155.65     1913.73    253.27 o 
 -12   2   9      730.84      586.29     89.84 o 
 -11   2   9      127.37      144.40     33.89 o 
 -10   2   9     7260.31     6437.49    284.43 o 
  -9   2   9     5855.81     5675.14    233.11 o 
  -8   2   9     1351.09     1275.13    166.70 o 
  -7   2   9      313.67      262.30     53.47 o 
  -6   2   9      879.27      881.59    128.74 o 
  -5   2   9    14730.05    15294.26    269.75 o 
  -4   2   9      337.96      365.89     70.90 o 
  -3   2   9     1095.29     1288.43    152.64 o 
  -2   2   9      503.15      576.54     77.66 o 
  -1   2   9     6445.53     6922.00    214.66 o 
   0   2   9     1489.49     1158.57    124.39 o 
   1   2   9     1453.86     1513.13    101.24 o 
   2   2   9     1009.12     1324.30    121.10 o 
   3   2   9    10078.21    10179.46    300.66 o 
   4   2   9     1611.19     1852.40    124.53 o 
   5   2   9     7821.60     8267.28    262.03 o 
   6   2   9     2962.89     2931.28    158.25 o 
   7   2   9     6816.32     6573.76    265.70 o 
   8   2   9    10777.21    11057.39    399.45 o 
   9   2   9     9977.00     9880.18    337.93 o 
  10   2   9     3087.73     3052.55    489.39 o 
  11   2   9      981.26      844.14    209.06 o 
  12   2   9      886.35     1013.55    273.33 o 
  13   2   9     1652.38     1512.61    373.19 o 
  14   2   9     2359.11     2182.96    429.16 o 
 -14   3   9      690.01      595.34     96.60 o 
 -13   3   9      234.00      168.98     43.17 o 
 -12   3   9      622.84      579.25    116.64 o 
 -11   3   9      785.79      707.04    118.45 o 
 -10   3   9     1690.20     1604.08    158.85 o 
  -9   3   9      443.54      452.15     75.83 o 
  -8   3   9     2464.14     2249.81    140.47 o 
  -7   3   9       24.51       74.99     32.53 o 
  -6   3   9       50.43       88.84     23.04 o 
  -5   3   9     5087.69     4498.77    223.79 o 
  -4   3   9      282.90      260.78     35.33 o 
  -3   3   9     8355.65     8148.76    208.04 o 
  -2   3   9     1054.74      904.57    101.89 o 
  -1   3   9    17352.50    16603.85    326.06 o 
   0   3   9      433.46      438.57     60.57 o 
   1   3   9     7330.05     7219.29    191.82 o 
   2   3   9     4622.65     4726.72    127.03 o 
   3   3   9     2518.43     2327.51    104.73 o 
   4   3   9       29.69       83.24     26.19 o 
   5   3   9      471.76      566.00     97.18 o 
   6   3   9     3347.12     2705.52    313.80 o
[truncated: 87,702 more chars]
